# Supplementary material for: A Co-Association Network Analysis Reveals Putative Regulators for Health-Related Traits in Pigs
Source: Front Immunol. 2021 Nov 26;12:784978. doi: 10.3389/fimmu.2021.784978 (PMC8662732; doi:10.3389/fimmu.2021.784978)
Supplement: Supplementary file 2 [file Table_1.xlsx]

## Sheet: Hoja1
Table modified from Ballester et al., (2020).
Trait	Units	Abbreviation	Number of animals	Mean	Standard Deviation	Coefficient Variation
Haematocrit	%	HCT	430	33.76	2.93	0.09
Haemoglobin	g/dL	HB	430	10.64	0.94	0.09
Erythrocytes count n/µL	n/µL	ERY	430	6527907	551399	0.08
Mean corpuscular volume	fL	MCV	430	51.83	3.47	0.07
Mean corpuscular haemoglobin	pg/cell	MCH	430	16.34	1.15	0.07
Mean corpuscular haemoglobin concentration	g/dL	MCHC	430	31.54	1.02	0.03
Platelets count	n/µL	PLA	424	277797	133467	0.48
Leukocytes count	n/µL	LEU	430	20541.8	6919.3	0.34
Eosinophils count	n/µL	EOS	430	314.59	196.95	0.63
Lymphocytes count	n/µL	LYM	430	12203.3	4472.4	0.37
Monocytes count	n/µL	MON	430	532.93	279.14	0.52
Neutrophils count	n/µL	NEU	430	7448.9	3309.2	0.44
IgA in saliva	mg/dl	IgAsal	404	5.05	3.06	0.61
IgA in plasma	mg/ml	IgA	432	0.65	0.31	0.48
IgG in plasma	mg/ml	IgG	431	12.61	4.9	0.39
IgM in plasma	mg/ml	IgM	432	2.26	0.82	0.36
C-Reactive Protein in serum	µg/ml	CRP	428	173.01	126.01	0.73
Haptoglobin in serum	mg/ml	HP	432	0.99	0.67	0.67
Nitric Oxide in serum	µM	NO	427	205.98	80.29	0.39
γδ T-Lymphocyte subpopulation	%	γδ T cells	396	7.97	5.03	0.63
Phagocytosis	% cells	PHAGO_%	432	43.32	8.5	0.2
Granulocytes phagocytosis	%	GRANU_PHAGO_%	432	91.74	3.81	0.04
Monocytes phagocytosis	%	MON_PHAGO_%	432	49.9	9.74	0.2
Lymphocytes phagocytosis	%	LYM_PHAGO_%	432	6.35	4.11	0.65
Phagocytosis FITC		PHAGO_FITC	432	4.69	0.33	0.07
Granulocytes phagocytosis FITC		GRANU_PHAGO_FITC	432	5.14	0.41	0.08
Monocytes phagocytosis FITC		MON_PHAGO_FITC	432	3.91	0.25	0.06
Lymphocytes phagocytosis FITC		LYM_PHAGO_FITC	432	3.16	0.13	0.04
Cortisol in hair	pg/mg	CORT	431	166.91	72.62	0.44
NEU/LYM Ratio		NLR	430	0.65	0.286	0.44
