# Supplementary material for: A Co-Association Network Analysis Reveals Putative Regulators for Health-Related Traits in Pigs
Source: Front Immunol. 2021 Nov 26;12:784978. doi: 10.3389/fimmu.2021.784978 (PMC8662732; doi:10.3389/fimmu.2021.784978)
Supplement: Supplementary file 3 [file Table_2.xlsx]

## Sheet: Hclust_correlations
	γd T cells	CORT	PLA	ERY	HCT	HB	NO	EOS	MON	LEU	LYM	IgAsal	MCHC	MCV	MCH	NEU	NLR	LYM_PHAGO_%	LYM_PHAGO_FITC	PHAGO_%	MON_PHAGO_%	GRANU_PHAGO_%	MON_PHAGO_FITC	PHAGO_FITC	GRANU_PHAGO_FITC	CRP	HP	IgA	IgG	IgM
γd T cells	1	0.0364407	0.0978961	-0.0491864	-0.0505385	-0.0528029	-0.061504	0.00739872	-0.135864	-0.0825085	-0.0843112	-0.115291	-0.000611714	-0.00290405	0.000989205	-0.0391261	0.0252942	0.00940762	-0.0370248	-0.0421014	-0.0792637	-0.16407	-0.0615616	-0.141747	-0.147326	-0.0315354	0.0600209	0.0855287	-0.0147251	-0.152834
CORT	0.0364407	1	0.122989	-0.0992266	-0.0134027	-0.0795259	0.0353461	-0.0364748	0.0194963	0.0598929	0.0153759	-0.120911	-0.172935	0.11647	0.0348943	0.0785325	0.0443073	0.0284213	0.0191172	0.0234206	0.0170744	0.0245274	0.0591327	0.087273	0.0593708	0.0671471	0.0526081	0.0697754	0.168857	0.103374
PLA	0.0978961	0.122989	1	-0.0402163	-0.140456	-0.13361	0.0476427	-0.0872403	0.111051	0.165264	0.208716	-0.105778	-0.0285122	-0.138186	-0.133978	0.0501395	-0.124358	-0.0145934	-0.0360008	-0.0184131	-0.0397139	0.0612092	-0.0765821	-0.0978101	-0.0807899	-0.08931	0.110133	0.0121606	0.114682	0.149547
ERY	-0.0491864	-0.0992266	-0.0402163	1	0.672224	0.631251	-0.00311711	-0.00463178	-0.041531	0.00155951	0.129904	0.110457	-0.0478833	-0.259744	-0.261348	-0.184993	-0.249265	-0.16488	-0.137006	-0.161782	0.0592419	0.0105013	-0.0478116	-0.104175	-0.0516682	0.0637942	-0.127548	0.021042	0.0963216	0.0347967
HCT	-0.0505385	-0.0134027	-0.140456	0.672224	1	0.948217	0.00416747	0.0618712	0.0523552	0.0714753	0.129085	0.0497383	0.00154102	0.527575	0.470041	-0.0625137	-0.146908	-0.178543	-0.169421	-0.042208	0.141504	0.0503445	-0.0490477	-0.0212634	-0.000133674	-0.00845623	-0.408072	-0.0600129	-0.154862	-0.118207
HB	-0.0528029	-0.0795259	-0.13361	0.631251	0.948217	1	0.00108435	0.0182876	0.0323893	0.0355203	0.103691	0.108219	0.31269	0.503085	0.574581	-0.0882657	-0.1495	-0.215894	-0.200169	-0.0349064	0.121167	0.0350803	-0.0861962	-0.0290704	-0.0172802	-0.0222717	-0.413068	-0.0490504	-0.139441	-0.102062
NO	-0.061504	0.0353461	0.0476427	-0.00311711	0.00416747	0.00108435	1	0.250527	0.208149	0.23207	0.235688	-0.0677124	-0.0139005	-0.000187414	-0.00309927	0.122893	-0.0713327	0.0532981	0.0861176	-0.0466628	-0.0208321	-0.00316006	-0.123017	-0.16103	-0.13736	-0.100461	0.0585602	-0.0391953	-0.0600721	0.152269
EOS	0.00739872	-0.0364748	-0.0872403	-0.00463178	0.0618712	0.0182876	0.250527	1	0.489512	0.655947	0.576282	-0.081236	-0.122591	0.0801286	0.0229889	0.390372	-0.118209	-0.116883	-0.0998395	-0.103887	-0.125111	-0.223476	-0.0181253	-0.0595247	-0.0763248	-0.0914888	-0.0589913	-0.0485633	-0.0119336	0.140452
MON	-0.135864	0.0194963	0.111051	-0.041531	0.0523552	0.0323893	0.208149	0.489512	1	0.800748	0.678351	0.139484	-0.0769489	0.101914	0.0621124	0.517204	-0.0934227	-0.0564026	0.029914	-0.146661	-0.150272	-0.0692113	-0.0471644	-0.164388	-0.126975	0.0487173	0.252149	-0.037912	0.0974152	0.231066
LEU	-0.0825085	0.0598929	0.165264	0.00155951	0.0714753	0.0355203	0.23207	0.655947	0.800748	1	0.857749	0.0142506	-0.108855	0.0815305	0.0316281	0.670378	-0.0966123	-0.101326	-0.0458856	-0.0862609	-0.125097	-0.0426092	-0.0217632	-0.0641509	-0.0795214	-0.0825017	0.107082	-0.0133715	0.0896181	0.240357
LYM	-0.0843112	0.0153759	0.208716	0.129904	0.129085	0.103691	0.235688	0.576282	0.678351	0.857749	1	-0.0473565	-0.0746164	0.00996725	-0.0192561	0.20841	-0.584352	-0.170669	-0.184182	-0.430693	-0.303445	-0.142154	-0.296373	-0.318859	-0.14045	-0.12461	-0.0245841	-0.0218676	0.0410396	0.221138
IgAsal	-0.115291	-0.120911	-0.105778	0.110457	0.0497383	0.108219	-0.0677124	-0.081236	0.139484	0.0142506	-0.0473565	1	0.181705	-0.0660288	0.0117991	0.0748197	0.0956626	0.0264039	0.033811	0.0849774	0.0651838	0.0655198	0.0136844	-0.0157827	-0.0428209	0.140198	0.0367561	0.0740573	0.13094	0.138924
MCHC	-0.000611714	-0.172935	-0.0285122	-0.0478833	0.00154102	0.31269	-0.0139005	-0.122591	-0.0769489	-0.108855	-0.0746164	0.181705	1	0.0302493	0.433682	-0.0829754	-0.0120516	-0.148422	-0.124022	0.025975	-0.0276841	-0.0526639	-0.112611	-0.0142297	-0.0474616	-0.0460935	-0.090094	0.0262758	0.00920863	0.0356862
MCV	-0.00290405	0.11647	-0.138186	-0.259744	0.527575	0.503085	-0.000187414	0.0801286	0.101914	0.0815305	0.00996725	-0.0660288	0.0302493	1	0.913151	0.125003	0.0923664	-0.0472407	-0.0684626	0.123557	0.104655	0.0617504	-0.0100231	0.0989883	0.0635834	-0.0964279	-0.385056	-0.108881	-0.284462	-0.206592
MCH	0.000989205	0.0348943	-0.133978	-0.261348	0.470041	0.574581	-0.00309927	0.0229889	0.0621124	0.0316281	-0.0192561	0.0117991	0.433682	0.913151	1	0.0811055	0.0784602	-0.101715	-0.110413	0.122939	0.0832017	0.0366992	-0.0542008	0.0833089	0.0389921	-0.106894	-0.381685	-0.0901382	-0.257102	-0.173209
NEU	-0.0391261	0.0785325	0.0501395	-0.184993	-0.0625137	-0.0882657	0.122893	0.390372	0.517204	0.670378	0.20841	0.0748197	-0.0829754	0.125003	0.0811055	1	0.666905	0.0554635	0.188544	0.472478	0.211369	0.172852	0.385292	0.357022	0.0684112	0.00529382	0.240344	-0.013665	0.105498	0.131291
NLR	0.0252942	0.0443073	-0.124358	-0.249265	-0.146908	-0.1495	-0.0713327	-0.118209	-0.0934227	-0.0966123	-0.584352	0.0956626	-0.0120516	0.0923664	0.0784602	0.666905	1	0.169739	0.28455	0.713216	0.398215	0.252261	0.530941	0.529318	0.158007	0.0939865	0.208432	0.00462176	0.0485087	-0.0665037
LYM_PHAGO_%	0.00940762	0.0284213	-0.0145934	-0.16488	-0.178543	-0.215894	0.0532981	-0.116883	-0.0564026	-0.101326	-0.170669	0.0264039	-0.148422	-0.0472407	-0.101715	0.0554635	0.169739	1	0.743459	0.441577	0.548644	0.208803	0.382315	0.191413	0.285094	0.0910418	0.101252	0.0251101	-0.0307841	0.0373055
LYM_PHAGO_FITC	-0.0370248	0.0191172	-0.0360008	-0.137006	-0.169421	-0.200169	0.0861176	-0.0998395	0.029914	-0.0458856	-0.184182	0.033811	-0.124022	-0.0684626	-0.110413	0.188544	0.28455	0.743459	1	0.434443	0.596113	0.295785	0.581099	0.340403	0.385231	0.0901966	0.191285	0.00163105	-0.00567714	0.0196024
PHAGO_%	-0.0421014	0.0234206	-0.0184131	-0.161782	-0.042208	-0.0349064	-0.0466628	-0.103887	-0.146661	-0.0862609	-0.430693	0.0849774	0.025975	0.123557	0.122939	0.472478	0.713216	0.441577	0.434443	1	0.725688	0.428138	0.570783	0.510447	0.148826	-0.0259878	-0.0427354	-0.0528804	-0.00314718	-0.0180223
MON_PHAGO_%	-0.0792637	0.0170744	-0.0397139	0.0592419	0.141504	0.121167	-0.0208321	-0.125111	-0.150272	-0.125097	-0.303445	0.0651838	-0.0276841	0.104655	0.0832017	0.211369	0.398215	0.548644	0.596113	0.725688	1	0.483542	0.692447	0.454291	0.371339	0.035966	-0.0545332	-0.0374071	-0.0352704	-0.0807226
GRANU_PHAGO_%	-0.16407	0.0245274	0.0612092	0.0105013	0.0503445	0.0350803	-0.00316006	-0.223476	-0.0692113	-0.0426092	-0.142154	0.0655198	-0.0526639	0.0617504	0.0366992	0.172852	0.252261	0.208803	0.295785	0.428138	0.483542	1	0.31876	0.471501	0.443157	-0.0200497	-0.00832284	-0.129652	-0.0857959	-0.0854737
MON_PHAGO_FITC	-0.0615616	0.0591327	-0.0765821	-0.0478116	-0.0490477	-0.0861962	-0.123017	-0.0181253	-0.0471644	-0.0217632	-0.296373	0.0136844	-0.112611	-0.0100231	-0.0542008	0.385292	0.530941	0.382315	0.581099	0.570783	0.692447	0.31876	1	0.743657	0.589593	0.208419	0.248225	0.0464516	0.0392533	-0.0794802
PHAGO_FITC	-0.141747	0.087273	-0.0978101	-0.104175	-0.0212634	-0.0290704	-0.16103	-0.0595247	-0.164388	-0.0641509	-0.318859	-0.0157827	-0.0142297	0.0989883	0.0833089	0.357022	0.529318	0.191413	0.340403	0.510447	0.454291	0.471501	0.743657	1	0.837082	0.0609881	0.0403339	0.0789492	-0.0212018	-0.069855
GRANU_PHAGO_FITC	-0.147326	0.0593708	-0.0807899	-0.0516682	-0.000133674	-0.0172802	-0.13736	-0.0763248	-0.126975	-0.0795214	-0.14045	-0.0428209	-0.0474616	0.0635834	0.0389921	0.0684112	0.158007	0.285094	0.385231	0.148826	0.371339	0.443157	0.589593	0.837082	1	0.074512	0.0474445	0.0779976	-0.0949482	-0.0933146
CRP	-0.0315354	0.0671471	-0.08931	0.0637942	-0.00845623	-0.0222717	-0.100461	-0.0914888	0.0487173	-0.0825017	-0.12461	0.140198	-0.0460935	-0.0964279	-0.106894	0.00529382	0.0939865	0.0910418	0.0901966	-0.0259878	0.035966	-0.0200497	0.208419	0.0609881	0.074512	1	0.449822	0.123453	0.134188	0.154714
HP	0.0600209	0.0526081	0.110133	-0.127548	-0.408072	-0.413068	0.0585602	-0.0589913	0.252149	0.107082	-0.0245841	0.0367561	-0.090094	-0.385056	-0.381685	0.240344	0.208432	0.101252	0.191285	-0.0427354	-0.0545332	-0.00832284	0.248225	0.0403339	0.0474445	0.449822	1	0.0590505	0.185174	0.194525
IgA	0.0855287	0.0697754	0.0121606	0.021042	-0.0600129	-0.0490504	-0.0391953	-0.0485633	-0.037912	-0.0133715	-0.0218676	0.0740573	0.0262758	-0.108881	-0.0901382	-0.013665	0.00462176	0.0251101	0.00163105	-0.0528804	-0.0374071	-0.129652	0.0464516	0.0789492	0.0779976	0.123453	0.0590505	1	0.379505	0.319707
IgG	-0.0147251	0.168857	0.114682	0.0963216	-0.154862	-0.139441	-0.0600721	-0.0119336	0.0974152	0.0896181	0.0410396	0.13094	0.00920863	-0.284462	-0.257102	0.105498	0.0485087	-0.0307841	-0.00567714	-0.00314718	-0.0352704	-0.0857959	0.0392533	-0.0212018	-0.0949482	0.134188	0.185174	0.379505	1	0.41119
IgM	-0.152834	0.103374	0.149547	0.0347967	-0.118207	-0.102062	0.152269	0.140452	0.231066	0.240357	0.221138	0.138924	0.0356862	-0.206592	-0.173209	0.131291	-0.0665037	0.0373055	0.0196024	-0.0180223	-0.0807226	-0.0854737	-0.0794802	-0.069855	-0.0933146	0.154714	0.194525	0.319707	0.41119	1
