# Supplementary material for: A Co-Association Network Analysis Reveals Putative Regulators for Health-Related Traits in Pigs
Source: Front Immunol. 2021 Nov 26;12:784978. doi: 10.3389/fimmu.2021.784978 (PMC8662732; doi:10.3389/fimmu.2021.784978)
Supplement: Supplementary file 4 [file Table_3.xlsx]

## Sheet: Hoja1
Transcription Factor	SNP	Trait	ASE (%)
SUPT3H	rs336469752	IgM	0.973695
SUPT3H	rs336469752	HP	1.14946
SUPT3H	rs336469752	HCT	2.44945
SUPT3H	rs336469752	HB	2.58743
SUPT3H	rs336469752	MCV	1.25896
SUPT3H	rs336469752	MCH	1.25203
SUPT3H	rs80919578	HCT	1.11099
SUPT3H	rs80919578	HB	1.58888
SUPT3H	rs80919578	MCH	1.14099
ARNT2	rs80980069	LEU	1.3905
ARNT2	rs80980069	LYM	1.93554
ARNT2	rs80980069	MON	0.757617
BRMS1L	rs80848473	LEU	1.15602
BRMS1L	rs80848473	LYM	2.81481
BRMS1L	rs80848473	MON	0.903138
BRMS1L	rs80848473	NLR	3.22563
TRIM25	rs81341127	HB	1.3809
TRIM25	rs81341127	MON_PHAGO_FITC	0.453712
TRIM25	rs81341127	LYM_PHAGO_FITC	0.245257
MED12L	rs81298113	MCV	1.6355
MED12L	rs81298113	MCH	1.3659
MED12L	rs81298113	MON	0.886586
MED12L	rs81447493	NO	1.68184
MED12L	rs81447493	MCV	1.65562
MED12L	rs81447493	MCH	2.36661
MED12L	rs81447500	NO	1.68184
MED12L	rs81447500	MCV	1.65562
MED12L	rs81447500	MCH	2.36661
