# Supplementary material for: A Co-Association Network Analysis Reveals Putative Regulators for Health-Related Traits in Pigs
Source: Front Immunol. 2021 Nov 26;12:784978. doi: 10.3389/fimmu.2021.784978 (PMC8662732; doi:10.3389/fimmu.2021.784978)
Supplement: Supplementary file 6 [file Table_5.xlsx]

## Sheet: ARNT2
GOID	GOTerm	Ontology Source	Term PValue	Term PValue Corrected with Bonferroni step down	Group PValue	Group PValue Corrected with Bonferroni step down	GOLevels	GOGroups	% Associated Genes	Nr. Genes	Associated Genes Found
KEGG:04072	Phospholipase D signaling pathway	KEGG_03.03.2021	0.00675772	0.114881	0.0162638	0.113846	[-1]	Group7	6.08108	9	[ADCY2, ADCY8, AKT2, AVP, GAB2, GRB2, GRM8, PTGFR, TSC1]
KEGG:04150	mTOR signaling pathway	KEGG_03.03.2021	0.0256241	0.281865	0.0256241	0.153745	[-1]	Group1	5.16129	8	[AKT2, DEPTOR, GRB2, PRR5, RPS6KA2, TSC1, WDR59, WNT10A]
GO:0002576	platelet degranulation	GO_BiologicalProcess-EBI-UniProt-GOA-ACAP-ARAP_02.03.2021_00h00	0.0406776	1	0.0406776	1	[4, 5, 6, 7, 8]	Group000	5	7	[ABCC4, MMRN1, NHLRC2, OLA1, PHACTR2, PROS1, STXBP1]
KEGG:04145	Phagosome	KEGG_03.03.2021	0.088188	0.705504	0.088188	0.352752	[-1]	Group0	4.60526	7	[ATP6V0A4, CLEC7A, MSR1, NCF4, NOS1, SCARB1, TUBA8]
GO:0031929	TOR signaling	GO_BiologicalProcess-EBI-UniProt-GOA-ACAP-ARAP_08.05.2020_00h00	0.0546441	1	0.0126377	1	[4, 5, 6]	Group109	4.91803	6	[DEPTOR, ITFG2, PRR5, PRR5L, TSC1, WDR59]
KEGG:04666	Fc gamma R-mediated phagocytosis	KEGG_03.03.2021	0.0234608	0.30499	0.0424051	0.212026	[-1]	Group4	6.18557	6	[ACTR3C, AKT2, DOCK1, GAB2, PRKCE, PTPRC]
GO:0071731	response to nitric oxide	GO_BiologicalProcess-EBI-UniProt-GOA-ACAP-ARAP_08.05.2020_00h00	0.00151467	0.442284	0.00955991	0.98467	[4, 5]	Group095	17.3913	4	[AIFM1, CCR7, MTR, TXN2]
GO:0045588	positive regulation of gamma-delta T cell differentiation	GO_ImmuneSystemProcess-EBI-UniProt-GOA-ACAP-ARAP_08.05.2020_00h00	0.114592	1	0.00299582	0.0179749	[6, 7, 8, 9]	Group6	14.2857	1	[PTPRC]

## Sheet: BRMS1L
GOID	GOTerm	Ontology Source	Term PValue	Term PValue Corrected with Bonferroni step down	Group PValue	Group PValue Corrected with Bonferroni step down	GOLevels	GOGroups	% Associated Genes	Nr. Genes	Associated Genes Found
GO:0008593	regulation of Notch signaling pathway	GO_BiologicalProcess-EBI-UniProt-GOA-ACAP-ARAP_02.03.2021_00h00	0.0536601	1	0.0536601	1	[4, 5, 6, 7]	Group22	5.45455	6	[ARRB1, MAML3, NEURL1, ROBO2, TSPEAR, WWP2]
GO:0030168	platelet activation	GO_BiologicalProcess-EBI-UniProt-GOA-ACAP-ARAP_02.03.2021_00h00	0.0857193	1	0.036168	1	[3, 4, 6]	Group30	4.46927	8	[ARRB1, COL1A1, DGKI, MYL12A, PRKCE, SH2B3, STXBP1, TRPC6]
GO:0030219	megakaryocyte differentiation	GO_ImmuneSystemProcess-EBI-UniProt-GOA-ACAP-ARAP_02.03.2021_00h00	0.0930737	1	0.0930737	0.372295	[5]	Group00	4	4	[KMT2C, SH2B3, TNRC6B, TNRC6C]
GO:0033077	T cell differentiation in thymus	GO_ImmuneSystemProcess-EBI-UniProt-GOA-ACAP-ARAP_02.03.2021_00h00	0.0116748	0.478665	0.020617	0.185553	[5, 8]	Group10	6.25	5	[CCR7, PNKD, PRKDC, PTPRC, TMEM131L]
GO:0043409	negative regulation of MAPK cascade	GO_BiologicalProcess-EBI-UniProt-GOA-ACAP-ARAP_02.03.2021_00h00	0.0811369	1	0.0811369	1	[5, 6, 7, 8]	Group09	4.54545	8	[ARRB1, DUSP14, PPEF2, PTPRC, SH2B3, SLC9A3R1, WNK2, ZMYND11]
GO:0046629	gamma-delta T cell activation	GO_ImmuneSystemProcess-EBI-UniProt-GOA-ACAP-ARAP_08.05.2020_00h00	0.0386509	0.657065	0.00270884	0.0297973	[4]	Group12	10	2	[PTPRC]
GO:0050852	T cell receptor signaling pathway	GO_ImmuneSystemProcess-EBI-UniProt-GOA-ACAP-ARAP_02.03.2021_00h00	0.0119143	0.476571	0.0119143	0.131057	[5, 7, 8]	Group04	4.10959	9	[BTRC, CCR7, NCOR2, PAK1, PDE4B, PSMB2, PSMB9, PTPRC, RFTN1]
KEGG:04072	Phospholipase D signaling pathway	KEGG_03.03.2021	0.00359994	0.0575991	0.00359994	0.0539991	[-1]	Group11	6.75676	10	[ADCY2, AGPAT4, AVP, DGKI, GAB2, GRB2, GRM8, LPAR5, PTGFR, RALB]
KEGG:04666	Fc gamma R-mediated phagocytosis	KEGG_03.03.2021	0.0327126	0.425263	0.0327126	0.392551	[-1]	Group04	6.18557	6	[ACTR3C, GAB2, PAK1, PRKCE, PTPRC, WASF3]
GO:0071731	response to nitric oxide	GO_BiologicalProcess-EBI-UniProt-GOA-ACAP-ARAP_08.05.2020_00h00	0.0166687	1	0.032382	1	[4, 5]	Group105	13.0435	3	[AIFM1, CCR7, MTR]

## Sheet: MED12L
GOID	GOTerm	Ontology Source	Term PValue	Term PValue Corrected with Bonferroni step down	Group PValue	Group PValue Corrected with Bonferroni step down	GOLevels	GOGroups	% Associated Genes	Nr. Genes	Associated Genes Found
GO:0030219	megakaryocyte differentiation	GO_ImmuneSystemProcess-EBI-UniProt-GOA-ACAP-ARAP_02.03.2021_00h00	0.0807883	0.807883	0.0539234	0.107847	[5]	Group3	4	4	[MEIS1, PTPN6, SP3, TNRC6C]
GO:0031929	TOR signaling	GO_BiologicalProcess-EBI-UniProt-GOA-ACAP-ARAP_02.03.2021_00h00	0.0272841	1	0.0298725	1	[4, 5, 6]	Group108	4.8	6	[CLEC16A, FAM83D, GNA12, MTM1, SZT2, TSC1]
GO:0046629	gamma-delta T cell activation	GO_ImmuneSystemProcess-EBI-UniProt-GOA-ACAP-ARAP_02.03.2021_00h00	0.045747	0.777699	0.000953082	0.00476541	[4]	Group4	9.52381	2	[CXADR, PTPRC]
GO:0070527	platelet aggregation	GO_BiologicalProcess-EBI-UniProt-GOA-ACAP-ARAP_02.03.2021_00h00	0.00854106	1	0.00443303	0.430004	[4, 5, 7]	Group122	7.24638	5	[ABAT, F11R, P2RY12, PRKG1, PTPN6]
KEGG:04072	Phospholipase D signaling pathway	KEGG_03.03.2021	0.0307432	0.830065	0.00139578	0.0237283	[-1]	Group16	4.05405	6	[AGPAT4, AKT2, GNA12, KRAS, LPAR5, TSC1]
KEGG:04611	Platelet activation	KEGG_03.03.2021	0.0478486	1	0.00600331	0.0900496	[-1]	Group15	4.03226	5	[AKT2, COL1A1, ITPR2, P2RY12, PRKG1]
KEGG:04660	T cell receptor signaling pathway	KEGG_03.03.2021	0.00621402	0.223705	0.00139578	0.0237283	[-1]	Group16	5.76923	6	[AKT2, CD4, KRAS, PPP3CA, PTPN6, PTPRC]
KEGG:04662	B cell receptor signaling pathway	KEGG_03.03.2021	0.0416367	0.99928	0.00139578	0.0237283	[-1]	Group16	4.87805	4	[AKT2, KRAS, PPP3CA, PTPN6]

## Sheet: SUPT3H
GOID	GOTerm	Ontology Source	Term PValue	Term PValue Corrected with Bonferroni step down	Group PValue	Group PValue Corrected with Bonferroni step down	GOLevels	GOGroups	% Associated Genes	Nr. Genes	Associated Genes Found
GO:0002576	platelet degranulation	GO_BiologicalProcess-EBI-UniProt-GOA-ACAP-ARAP_02.03.2021_00h00	0.147028	1	0.147028	1	[4, 5, 6, 7, 8]	Group07	4.28571	6	[ABCC4, HABP4, ITGA2B, SERPINE1, SOS1, VWF]
GO:0002698	negative regulation of immune effector process	GO_ImmuneSystemProcess-EBI-UniProt-GOA-ACAP-ARAP_02.03.2021_00h00	0.0252504	0.681761	0.0943514	0.754811	[2, 3]	Group09	5.42636	7	[ANGPT1, DUSP10, IL4R, IL7R, NPLOC4, SPINK5, SUSD4]
GO:0030168	platelet activation	GO_BiologicalProcess-EBI-UniProt-GOA-ACAP-ARAP_02.03.2021_00h00	0.0742076	1	0.0742076	1	[3, 4, 6]	Group03	4.46927	8	[ACTG1, ADAMTS13, DGKB, DGKH, GNA12, ITGA2B, MYH9, VWF]
GO:0031929	TOR signaling	GO_BiologicalProcess-EBI-UniProt-GOA-ACAP-ARAP_02.03.2021_00h00	0.0736537	1	0.0736537	1	[4, 5, 6]	Group29	4.8	6	[DEPTOR, GNA12, PKHD1, PRKAA2, SLC38A9, WDR59]
GO:0032006	regulation of TOR signaling	GO_BiologicalProcess-EBI-UniProt-GOA-ACAP-ARAP_02.03.2021_00h00	0.034073	1	0.0736537	1	[5, 6, 7]	Group29	5.82524	6	[DEPTOR, GNA12, PKHD1, PRKAA2, SLC38A9, WDR59]
GO:0045580	regulation of T cell differentiation	GO_ImmuneSystemProcess-EBI-UniProt-GOA-ACAP-ARAP_02.03.2021_00h00	0.0837706	1	0.0484228	0.484228	[5, 7, 8]	Group11	4.57516	7	[CD83, DUSP10, IL4R, IL7R, KAT2A, SOS1, SPINK5]
GO:0045580	regulation of T cell differentiation	GO_BiologicalProcess-EBI-UniProt-GOA-ACAP-ARAP_02.03.2021_00h00	0.0948817	1	0.0263717	1	[6, 7, 8, 9, 10, 11, 12]	Group68	4.57516	7	[CD83, DUSP10, IL4R, IL7R, KAT2A, SOS1, SPINK5]
GO:0045582	positive regulation of T cell differentiation	GO_ImmuneSystemProcess-EBI-UniProt-GOA-ACAP-ARAP_02.03.2021_00h00	0.157201	1	0.0943514	0.754811	[5, 6, 7, 8, 9]	Group09	4.30108	4	[CD83, DUSP10, IL4R, IL7R]
GO:0045619	regulation of lymphocyte differentiation	GO_ImmuneSystemProcess-EBI-UniProt-GOA-ACAP-ARAP_02.03.2021_00h00	0.0651431	1	0.0484228	0.484228	[4, 6, 7]	Group11	4.3956	8	[CD83, DUSP10, IL4R, IL7R, KAT2A, SOS1, SPINK5, XRCC6]
GO:0045619	regulation of lymphocyte differentiation	GO_BiologicalProcess-EBI-UniProt-GOA-ACAP-ARAP_02.03.2021_00h00	0.0780452	1	0.0263717	1	[5, 6, 7, 8, 9, 10, 11]	Group68	4.3956	8	[CD83, DUSP10, IL4R, IL7R, KAT2A, SOS1, SPINK5, XRCC6]
GO:0045621	positive regulation of lymphocyte differentiation	GO_ImmuneSystemProcess-EBI-UniProt-GOA-ACAP-ARAP_02.03.2021_00h00	0.0898132	1	0.0943514	0.754811	[4, 5, 6, 7, 8]	Group09	4.71698	5	[CD83, DUSP10, IL4R, IL7R, XRCC6]
GO:0045824	negative regulation of innate immune response	GO_ImmuneSystemProcess-EBI-UniProt-GOA-ACAP-ARAP_02.03.2021_00h00	0.0211162	0.591253	0.0211162	0.253394	[3, 4]	Group01	7.04225	5	[CNOT7, DUSP10, LYAR, OTOP1, SUSD4]
GO:0046425	regulation of receptor signaling pathway via JAK-STAT	GO_BiologicalProcess-EBI-UniProt-GOA-ACAP-ARAP_02.03.2021_00h00	0.0973251	1	0.0224039	0.940962	[5, 6, 7, 8]	Group67	4.80769	5	[ADIPOR1, IFNE, IFNW1, IL10RB, RET]
GO:0070372	regulation of ERK1 and ERK2 cascade	GO_BiologicalProcess-EBI-UniProt-GOA-ACAP-ARAP_02.03.2021_00h00	0.0551788	1	0.00667264	0.38034	[6, 7, 8]	Group74	4.14013	13	[ANGPT1, CCR1, CNKSR3, DUSP10, DUSP4, FGF13, NTRK2, OPRM1, PDGFRB, PKHD1, PPP3CA, TIAM1, TNFAIP8L3]
GO:0097696	receptor signaling pathway via STAT	GO_BiologicalProcess-EBI-UniProt-GOA-ACAP-ARAP_02.03.2021_00h00	0.0754532	1	0.0224039	0.940962	[4, 5, 6]	Group67	4.44444	8	[ADIPOR1, CNOT7, IFNE, IFNW1, IL10RB, IL7R, MGAT5, RET]
GO:1902107	positive regulation of leukocyte differentiation	GO_ImmuneSystemProcess-EBI-UniProt-GOA-ACAP-ARAP_02.03.2021_00h00	0.0967214	1	0.0484228	0.484228	[3, 4, 5, 6]	Group11	4.26829	7	[CCR1, CD83, DUSP10, IL4R, IL7R, PPARGC1B, XRCC6]
GO:1903708	positive regulation of hemopoiesis	GO_ImmuneSystemProcess-EBI-UniProt-GOA-ACAP-ARAP_02.03.2021_00h00	0.0967214	1	0.0484228	0.484228	[2, 3, 4, 5]	Group11	4.26829	7	[CCR1, CD83, DUSP10, IL4R, IL7R, PPARGC1B, XRCC6]
GO:1904892	regulation of receptor signaling pathway via STAT	GO_BiologicalProcess-EBI-UniProt-GOA-ACAP-ARAP_02.03.2021_00h00	0.014193	1	0.0224039	0.940962	[4, 5, 6, 7]	Group67	6.42202	7	[ADIPOR1, IFNE, IFNW1, IL10RB, IL7R, MGAT5, RET]
KEGG:04010	MAPK signaling pathway	KEGG_03.03.2021	0.0723739	0.434243	0.0723739	0.361869	[-1]	Group07	4.08163	12	[ANGPT1, CACNA1D, DUSP10, DUSP4, GNA12, MAP4K3, NTRK2, PDGFRB, PLA2G4E, PPP3CA, RASGRF1, SOS1]
KEGG:04072	Phospholipase D signaling pathway	KEGG_03.03.2021	0.0231096	0.392863	0.102784	0.308352	[-1]	Group12	5.40541	8	[AGPAT3, DGKB, DGKH, GNA12, GRM1, PDGFRB, PLA2G4E, SOS1]
KEGG:04150	mTOR signaling pathway	KEGG_03.03.2021	0.0294259	0.411963	0.0294259	0.294259	[-1]	Group02	5.16129	8	[DEPTOR, LPIN1, LRP5, PRKAA2, SLC38A9, SOS1, WDR59]
KEGG:04151	PI3K-Akt signaling pathway	KEGG_03.03.2021	0.0283459	0.425189	0.00076621	0.0107269	[-1]	Group13	4.23729	15	[ANGPT1, CCND3, COL4A3, IL4R, IL7R, ITGA2B, MAGI1, MAGI2, NTRK2, PDGFRB, PRKAA2, SOS1, SPP1, VWF]
KEGG:04152	AMPK signaling pathway	KEGG_03.03.2021	0.0630208	0.567188	0.0304166	0.273749	[-1]	Group08	5	6	[ACACA, ADIPOR1, FASN, PRKAA2, SCD5]
KEGG:04611	Platelet activation	KEGG_03.03.2021	0.0714803	0.500362	0.00076621	0.0107269	[-1]	Group13	4.83871	6	[ACTG1, ITGA2B, PLA2G4E, ROCK1, TLN2, VWF]
KEGG:04630	JAK-STAT signaling pathway	KEGG_03.03.2021	0.0139596	0.279191	0.0139596	0.181474	[-1]	Group05	5.55556	9	[CCND3, IFNE, IFNW1, IL10RB, IL12RB2, IL4R, IL7R, PDGFRB, SOS1]

## Sheet: TRIM25
GOID	GOTerm	Ontology Source	Term PValue	Term PValue Corrected with Bonferroni step down	Group PValue	Group PValue Corrected with Bonferroni step down	GOLevels	GOGroups	% Associated Genes	Nr. Genes	Associated Genes Found
GO:0002695	negative regulation of leukocyte activation	GO_ImmuneSystemProcess-EBI-UniProt-GOA-ACAP-ARAP_02.03.2021_00h00	0.0561523	1	0.0869971	0.521983	[2, 3]	Group3	4.18848	8	[BANK1, CLNK, IL4R, LRRC32, PTPN6, RUNX3, TMEM131L, TYRO3]
GO:0030168	platelet activation	GO_BiologicalProcess-EBI-UniProt-GOA-ACAP-ARAP_02.03.2021_00h00	0.00380562	0.871487	0.0295414	1	[3, 4, 6]	Group40	6.14525	11	[ACTG1, COL1A1, DGKH, GNAQ, MYL12A, PRKCE, PTPN6, SH2B3, STXBP1, TRPC6, TYRO3]
GO:0043408	regulation of MAPK cascade	GO_BiologicalProcess-EBI-UniProt-GOA-ACAP-ARAP_02.03.2021_00h00	0.00328357	0.761788	0.000882117	0.0520449	[5, 6, 7]	Group59	4.08432	31	[BANK1, CD36, CNKSR3, DMD, DUSP14, EPHA4, ERBB4, GRB2, GREM1, MAGI3, MAP3K4, NTRK2, OPRM1, PAK1, PAQR3, PPEF2, PPP3CA, PRKCE, PTPN6, RAP2A, RAPGEF2, RET, ROCK1, SH2B3, SLC30A10, SLC9A3R1, TNFAIP8L3, TRAF5, WNK2, WNT7B, ZMYND11]
GO:0043409	negative regulation of MAPK cascade	GO_BiologicalProcess-EBI-UniProt-GOA-ACAP-ARAP_02.03.2021_00h00	0.00963936	1	0.000882117	0.0520449	[5, 6, 7, 8]	Group59	5.68182	10	[CNKSR3, DMD, DUSP14, PAQR3, PPEF2, PTPN6, SH2B3, SLC9A3R1, WNK2, ZMYND11]
GO:0070372	regulation of ERK1 and ERK2 cascade	GO_BiologicalProcess-EBI-UniProt-GOA-ACAP-ARAP_02.03.2021_00h00	0.0572891	1	0.000882117	0.0520449	[6, 7, 8]	Group59	4.14013	13	[CD36, CNKSR3, DMD, ERBB4, NTRK2, OPRM1, PPP3CA, PTPN6, RAPGEF2, SLC30A10, SLC9A3R1, TNFAIP8L3, WNK2]
KEGG:04072	Phospholipase D signaling pathway	KEGG_03.03.2021	0.0194774	0.486934	0.0390847	0.156339	[-1]	Group09	5.40541	8	[AGPAT3, DGKH, GAB2, GRB2, LPAR5, PLA2G4E, PTGFR, TSC1]
KEGG:04150	mTOR signaling pathway	KEGG_03.03.2021	0.0249072	0.547959	0.000230543	0.00299706	[-1]	Group13	5.16129	8	[ATP6V1A, GRB2, LRP5, PRR5, TSC1, WNT10A, WNT6, WNT7B]
KEGG:04611	Platelet activation	KEGG_03.03.2021	0.0227728	0.546547	0.0012806	0.0140866	[-1]	Group12	5.64516	7	[ACTG1, COL1A1, GNAQ, MYL12A, PLA2G4E, PRKG2, ROCK1]
KEGG:04666	Fc gamma R-mediated phagocytosis	KEGG_03.03.2021	0.0697721	0.907037	0.0697721	0.139544	[-1]	Group01	5.15464	5	[GAB2, PAK1, PLA2G4E, PRKCE, WASF3]

## Sheet: Legend
GOID	GOID. Gene Ontology (GO) Identification Number.
GOTerm	GO Term. Gene Ontology (GO) description.
Ontology Source	Ontology Source.
Term PValue	Term significance (PValue).
Term PValue Corrected with Bonferroni step down	Term significance (corrected PValue).
Group PValue	Group significance (PValue).
Group PValue Corrected with Bonferroni step down	Group significance (corrected PValue).
GOLevels	GO levels. Due to the complex structure of GO tree (directed acyclic graph), the GO terms can be placed in several levels. In case of using sources without hierarchical structure (KEGG, BioCarta), the level it is assigned as -1.
GOGroups	The group or the groups that include the term.
% Associated Genes	The percentage of the genes from the uploaded cluster that were associated with the term, compared with all the genes associated with the term.
Nr. Genes	The number the genes from the uploaded cluster that were associated with the term.
Associated Genes Found	The genes from the uploaded cluster that were associated with the term.
