# Supplementary material for: A Co-Association Network Analysis Reveals Putative Regulators for Health-Related Traits in Pigs
Source: Front Immunol. 2021 Nov 26;12:784978. doi: 10.3389/fimmu.2021.784978 (PMC8662732; doi:10.3389/fimmu.2021.784978)
Supplement: Supplementary file 7 [file Table_7.xlsx]

## Sheet: Pig_QTL_database
ENSEMBL ID	GENE_NAME	CHR	DATABASE	STUDY_TYPE	START	END	LENGTH_REGION	QTL_ID	Name	Abbrev	PUBMED_ID	trait_ID	TRAIT	TraitType
ENSSSCG00000026996	ABCC4	11	Animal_QTLdb	Health_QTL	60053411	75366022	15312611	17623	"Toll-like receptor 9 level"	TLR9	21199392	739	"Toll-like receptor 9 level"	Immunecapacity
ENSSSCG00000026996	ABCC4	11	Animal_QTLdb	Health_QTL	26135817	79181648	53045831	7509	"Eosinophil number"	EOS	17336038	478	"Eosinophil number"	Immunecapacity
ENSSSCG00000026996	ABCC4	11	Animal_QTLdb	Health_QTL	18695760	75366022	56670262	15060	"Mean corpuscular hemoglobin concentration"	MCHC	22035003	643	"Mean corpuscular hemoglobin concentration"	bloodparameters
ENSSSCG00000017694	ACACA	12	Animal_QTLdb	Health_QTL	38822400	47927603	9105203	5457	"White blood cell number"	WBC	18307579	99	"White blood cell number"	Immunecapacity
ENSSSCG00000017694	ACACA	12	Animal_QTLdb	Health_QTL	38822400	47927603	9105203	5462	"White blood cell number"	WBC	18307579	99	"White blood cell number"	Immunecapacity
ENSSSCG00000017694	ACACA	12	Animal_QTLdb	Health_QTL	23672762	38822400	15149638	1123	"Creatine kinase level"	CK	ISU0018	202	"Creatine kinase level"	bloodparameters
ENSSSCG00000017694	ACACA	12	Animal_QTLdb	Health_QTL	26242726	47807859	21565133	12303	"Red cell distribution width"	RCDW	20584270	549	"Red cell distribution width"	bloodparameters
ENSSSCG00000017694	ACACA	12	Animal_QTLdb	Health_QTL	23672762	60040247	36367485	17608	"Interleukin-10 level"	IL10	21199392	640	"Interleukin-10 level"	Immunecapacity
ENSSSCG00000017694	ACACA	12	Animal_QTLdb	Health_QTL	23672762	60040247	36367485	17616	"Toll-like receptor 2 level"	TLR2	21199392	738	"Toll-like receptor 2 level"	Immunecapacity
ENSSSCG00000017694	ACACA	12	Animal_QTLdb	Health_QTL	23672762	60040247	36367485	17625	"Toll-like receptor 9 level"	TLR9	21199392	739	"Toll-like receptor 9 level"	Immunecapacity
ENSSSCG00000016223	ACSL3	15	Animal_QTLdb	Health_QTL	57165536	127880313	70714777	17855	"CD4-positive/CD8-positive leukocyte ratio"	CD4CD8R	21923905	745	"CD4-positive/CD8-positive leukocyte ratio"	Immunecapacity
ENSSSCG00000016223	ACSL3	15	Animal_QTLdb	Health_QTL	28179622	154567794	126388172	15081	"Creatinine level"	CREAT	22496488	524	"Creatinine level"	bloodparameters
ENSSSCG00000031789	ACSL5	14	Animal_QTLdb	Health_QTL	93372131	132053949	38681818	12305	"Mean corpuscular hemoglobin content"	MCH	20584270	476	"Mean corpuscular hemoglobin content"	bloodparameters
ENSSSCG00000031789	ACSL5	14	Animal_QTLdb	Health_QTL	93372131	132053949	38681818	12306	"Mean corpuscular hemoglobin concentration"	MCHC	20584270	643	"Mean corpuscular hemoglobin concentration"	bloodparameters
ENSSSCG00000031789	ACSL5	14	Animal_QTLdb	Health_QTL	93372131	132053949	38681818	12307	"Red cell distribution width"	RCDW	20584270	549	"Red cell distribution width"	bloodparameters
ENSSSCG00000031789	ACSL5	14	Animal_QTLdb	Health_QTL	93372131	134456199	41084068	21335	"Granular leukocyte to lymphocyte ratio"	GLLR	22509953	778	"Granular leukocyte to lymphocyte ratio"	Immunecapacity
ENSSSCG00000031789	ACSL5	14	Animal_QTLdb	Health_QTL	6898350	132053949	125155599	9630	"C3c concentration"	C3C	19490209	614	"C3c concentration"	Immunecapacity
ENSSSCG00000031789	ACSL5	14	Animal_QTLdb	Health_QTL	6898350	132053949	125155599	9653	"Haptoglobin concentration"	HAPT	19490209	615	"Haptoglobin concentration"	bloodparameters
ENSSSCG00000028355	ACTG1	12	Animal_QTLdb	Health_QTL	114899	23672762	23557863	17607	"Interleukin-10 level"	IL10	21199392	640	"Interleukin-10 level"	Immunecapacity
ENSSSCG00000028355	ACTG1	12	Animal_QTLdb	Health_QTL	114899	23672762	23557863	17624	"Toll-like receptor 9 level"	TLR9	21199392	739	"Toll-like receptor 9 level"	Immunecapacity
ENSSSCG00000016426	ACTR3C	18	Animal_QTLdb	Health_QTL	603581	5665843	5062262	17629	"Toll-like receptor 9 level"	TLR9	21199392	739	"Toll-like receptor 9 level"	Immunecapacity
ENSSSCG00000016426	ACTR3C	18	Animal_QTLdb	Health_QTL	603581	32798519	32194938	5475	"Lymphocyte number"	LYMPH	18307579	447	"Lymphocyte number"	Immunecapacity
ENSSSCG00000021241	ADAMTS13	1	Animal_QTLdb	Health_Association	273032653	273032693	40	127181	"Mean corpuscular hemoglobin concentration"	MCHC	28046140	643	"Mean corpuscular hemoglobin concentration"	bloodparameters
ENSSSCG00000021241	ADAMTS13	1	Animal_QTLdb	Health_QTL	265323610	279095904	13772294	5456	"White blood cell number"	WBC	18307579	99	"White blood cell number"	Immunecapacity
ENSSSCG00000021241	ADAMTS13	1	Animal_QTLdb	Health_QTL	265323610	279095904	13772294	5461	"White blood cell number"	WBC	18307579	99	"White blood cell number"	Immunecapacity
ENSSSCG00000021241	ADAMTS13	1	Animal_QTLdb	Health_QTL	257944209	292955427	35011218	9611	"C3c concentration"	C3C	19490209	614	"C3c concentration"	Immunecapacity
ENSSSCG00000021241	ADAMTS13	1	Animal_QTLdb	Health_QTL	20064508	274130998	254066490	15047	"White blood cell number"	WBC	22035003	99	"White blood cell number"	Immunecapacity
ENSSSCG00000017101	ADCY2	16	Animal_QTLdb	Health_Association	74469242	74469282	40	37760	"Neutrophil percentage"	NEUTP	22548415	662	"Neutrophil percentage"	Immunecapacity
ENSSSCG00000017101	ADCY2	16	Animal_QTLdb	Health_QTL	67649164	83197113	15547949	12343	"Interferon-gamma level"	IFNG	20567833	639	"Interferon-gamma level"	Immunecapacity
ENSSSCG00000017101	ADCY2	16	Animal_QTLdb	Health_QTL	67649164	83197113	15547949	9639	"C3c concentration"	C3C	19490209	614	"C3c concentration"	Immunecapacity
ENSSSCG00000017101	ADCY2	16	Animal_QTLdb	Health_QTL	67649164	83197113	15547949	9640	"C3c concentration"	C3C	19490209	614	"C3c concentration"	Immunecapacity
ENSSSCG00000031717	ADCY8	4	Animal_QTLdb	Health_QTL	7237639	12618993	5381354	12289	"Mean corpuscular hemoglobin concentration"	MCHC	20584270	643	"Mean corpuscular hemoglobin concentration"	bloodparameters
ENSSSCG00000010931	ADIPOR1	10	Animal_QTLdb	Health_QTL	664729	32088890	31424161	12339	"Change in interferon-gamma level"	IFNGC	20567833	650	"Change in interferon-gamma level"	Immunecapacity
ENSSSCG00000010931	ADIPOR1	10	Animal_QTLdb	Health_QTL	664729	32088890	31424161	17605	"Interleukin-10 level"	IL10	21199392	640	"Interleukin-10 level"	Immunecapacity
ENSSSCG00000010931	ADIPOR1	10	Animal_QTLdb	Health_Association	2303500	54996430	52692930	127221	"Mean corpuscular hemoglobin concentration"	MCHC	28046140	643	"Mean corpuscular hemoglobin concentration"	bloodparameters
ENSSSCG00000038081	AGPAT3	13	Animal_QTLdb	Health_QTL	205730101	215809897	10079796	21329	"Cortisol level"	CORT	22509953	108	"Cortisol level"	bloodparameters
ENSSSCG00000012657	AIFM1	X	Animal_QTLdb	Health_QTL	86763843	119449835	32685992	17859	"CD4-positive leukocyte percentage"	CD4LP	21923905	743	"CD4-positive leukocyte percentage"	Immunecapacity
ENSSSCG00000012657	AIFM1	X	Animal_QTLdb	Health_QTL	40548493	144288218	103739725	5395	"Hemoglobin"	HGB	17627803	456	"Hemoglobin"	bloodparameters
ENSSSCG00000002989	AKT2	6	Animal_QTLdb	Health_Association	48579302	48579342	40	37814	"Mean platelet volume"	MPVOL	22548415	514	"Mean platelet volume"	bloodparameters
ENSSSCG00000002989	AKT2	6	Animal_QTLdb	Health_QTL	35868354	52757738	16889384	17841	"CD4-positive leukocyte percentage"	CD4LP	21923905	743	"CD4-positive leukocyte percentage"	Immunecapacity
ENSSSCG00000002989	AKT2	6	Animal_QTLdb	Health_QTL	35868354	52757738	16889384	17842	"CD4-positive/CD8-positive leukocyte ratio"	CD4CD8R	21923905	745	"CD4-positive/CD8-positive leukocyte ratio"	Immunecapacity
ENSSSCG00000002989	AKT2	6	Animal_QTLdb	Health_QTL	45448178	77813565	32365387	1041	"Creatine kinase level"	CK	ISU0012	202	"Creatine kinase level"	bloodparameters
ENSSSCG00000002989	AKT2	6	Animal_QTLdb	Health_QTL	29979924	86655461	56675537	1045	"Creatine kinase level"	CK	ISU0012	202	"Creatine kinase level"	bloodparameters
ENSSSCG00000002989	AKT2	6	Animal_QTLdb	Health_QTL	34464154	129740986	95276832	7499	"Platelet count"	PLTCT	17336038	512	"Platelet count"	bloodparameters
ENSSSCG00000002989	AKT2	6	Animal_QTLdb	Health_QTL	34464154	129740986	95276832	7500	"Platelet count"	PLTCT	17336038	512	"Platelet count"	bloodparameters
ENSSSCG00000006035	ANGPT1	4	Animal_QTLdb	Health_QTL	22799207	52626380	29827173	21333	"White blood cell number"	WBC	22509953	99	"White blood cell number"	Immunecapacity
ENSSSCG00000006035	ANGPT1	4	Animal_QTLdb	Health_QTL	12679921	45038434	32358513	12288	"Mean corpuscular volume"	MCV	20584270	548	"Mean corpuscular volume"	bloodparameters
ENSSSCG00000040288	ARNT2	7	Animal_QTLdb	Health_QTL	49299123	50716500	1417377	22132	"Hematocrit"	HCT	23691082	455	"Hematocrit"	bloodparameters
ENSSSCG00000040288	ARNT2	7	Animal_QTLdb	Health_QTL	38992356	91621050	52628694	9623	"C3c concentration"	C3C	19490209	614	"C3c concentration"	Immunecapacity
ENSSSCG00000040288	ARNT2	7	Animal_QTLdb	Health_QTL	36993248	99614552	62621304	5389	"Hemoglobin"	HGB	17627803	456	"Hemoglobin"	bloodparameters
ENSSSCG00000040288	ARNT2	7	Animal_QTLdb	Health_QTL	36993248	99614552	62621304	5397	"Red blood cell count"	RBC	17627803	475	"Red blood cell count"	bloodparameters
ENSSSCG00000040288	ARNT2	7	Animal_QTLdb	Health_QTL	36993248	99614552	62621304	5412	"Hematocrit"	HCT	17627803	455	"Hematocrit"	bloodparameters
ENSSSCG00000040288	ARNT2	7	Animal_QTLdb	Health_QTL	36993248	99614552	62621304	5426	"Mean corpuscular hemoglobin content"	MCH	17627803	476	"Mean corpuscular hemoglobin content"	bloodparameters
ENSSSCG00000040288	ARNT2	7	Animal_QTLdb	Health_QTL	36993248	99614552	62621304	6371	"Creatinine level"	CREAT	19016680	524	"Creatinine level"	bloodparameters
ENSSSCG00000011916	ATP6V1A	13	Animal_QTLdb	Health_QTL	27210688	159374767	132164079	5392	"Hemoglobin"	HGB	17627803	456	"Hemoglobin"	bloodparameters
ENSSSCG00000011916	ATP6V1A	13	Animal_QTLdb	Health_QTL	27210688	159374767	132164079	5398	"Red blood cell count"	RBC	17627803	475	"Red blood cell count"	bloodparameters
ENSSSCG00000011916	ATP6V1A	13	Animal_QTLdb	Health_QTL	27210688	159374767	132164079	5409	"Red blood cell count"	RBC	17627803	475	"Red blood cell count"	bloodparameters
ENSSSCG00000011916	ATP6V1A	13	Animal_QTLdb	Health_QTL	27210688	159374767	132164079	5421	"Hematocrit"	HCT	17627803	455	"Hematocrit"	bloodparameters
ENSSSCG00000011916	ATP6V1A	13	Animal_QTLdb	Health_QTL	27210688	159374767	132164079	5491	"Basophil number"	BASO	18307579	479	"Basophil number"	Immunecapacity
ENSSSCG00000001065	ATXN1	7	Animal_QTLdb	Health_QTL	11625414	36993248	25367834	5469	"Lymphocyte number"	LYMPH	18307579	447	"Lymphocyte number"	Immunecapacity
ENSSSCG00000001065	ATXN1	7	Animal_QTLdb	Health_QTL	11625414	38992356	27366942	9596	"Hemolytic complement activity (alternative pathway)"	AH50	19490209	612	"Hemolytic complement activity (alternative pathway)"	Immunecapacity
ENSSSCG00000007163	AVP	17	Animal_QTLdb	Health_QTL	17147298	48731060	31583762	5489	"Eosinophil number"	EOS	18307579	478	"Eosinophil number"	Immunecapacity
ENSSSCG00000007163	AVP	17	Animal_QTLdb	Health_QTL	17147298	48731060	31583762	7523	"Eosinophil number"	EOS	17336038	478	"Eosinophil number"	Immunecapacity
ENSSSCG00000007163	AVP	17	Animal_QTLdb	Health_QTL	32082161	66928144	34845983	9657	"Haptoglobin concentration"	HAPT	19490209	615	"Haptoglobin concentration"	bloodparameters
ENSSSCG00000007163	AVP	17	Animal_QTLdb	Health_QTL	8194789	43234744	35039955	15065	"Mean corpuscular hemoglobin concentration"	MCHC	22035003	643	"Mean corpuscular hemoglobin concentration"	bloodparameters
ENSSSCG00000022361	BANK1	8	Animal_QTLdb	Health_Association	118994560	118994600	40	107451	"Mean corpuscular volume"	MCV	27434032	548	"Mean corpuscular volume"	bloodparameters
ENSSSCG00000022361	BANK1	8	Animal_QTLdb	Health_QTL	77429212	124156612	46727400	17620	"Toll-like receptor 9 level"	TLR9	21199392	739	"Toll-like receptor 9 level"	Immunecapacity
ENSSSCG00000001947	BRMS1L	7	Animal_QTLdb	Health_QTL	55880470	101176460	45295990	17600	"Interleukin-2 level"	IL2	21199392	737	"Interleukin-2 level"	Immunecapacity
ENSSSCG00000001947	BRMS1L	7	Animal_QTLdb	Health_QTL	38992356	91621050	52628694	9623	"C3c concentration"	C3C	19490209	614	"C3c concentration"	Immunecapacity
ENSSSCG00000001947	BRMS1L	7	Animal_QTLdb	Health_QTL	36993248	99614552	62621304	5389	"Hemoglobin"	HGB	17627803	456	"Hemoglobin"	bloodparameters
ENSSSCG00000001947	BRMS1L	7	Animal_QTLdb	Health_QTL	36993248	99614552	62621304	5397	"Red blood cell count"	RBC	17627803	475	"Red blood cell count"	bloodparameters
ENSSSCG00000001947	BRMS1L	7	Animal_QTLdb	Health_QTL	36993248	99614552	62621304	5412	"Hematocrit"	HCT	17627803	455	"Hematocrit"	bloodparameters
ENSSSCG00000001947	BRMS1L	7	Animal_QTLdb	Health_QTL	36993248	99614552	62621304	5426	"Mean corpuscular hemoglobin content"	MCH	17627803	476	"Mean corpuscular hemoglobin content"	bloodparameters
ENSSSCG00000001947	BRMS1L	7	Animal_QTLdb	Health_QTL	36993248	99614552	62621304	6371	"Creatinine level"	CREAT	19016680	524	"Creatinine level"	bloodparameters
ENSSSCG00000001947	BRMS1L	7	Animal_QTLdb	Health_QTL	52835025	134608551	81773526	613	"conA-induced cell proliferation"	conA	9670960	272	"conA-induced cell proliferation"	Immunecapacity
ENSSSCG00000010563	BTRC	14	Animal_QTLdb	Health_QTL	93372131	132053949	38681818	12305	"Mean corpuscular hemoglobin content"	MCH	20584270	476	"Mean corpuscular hemoglobin content"	bloodparameters
ENSSSCG00000010563	BTRC	14	Animal_QTLdb	Health_QTL	93372131	132053949	38681818	12306	"Mean corpuscular hemoglobin concentration"	MCHC	20584270	643	"Mean corpuscular hemoglobin concentration"	bloodparameters
ENSSSCG00000010563	BTRC	14	Animal_QTLdb	Health_QTL	93372131	132053949	38681818	12307	"Red cell distribution width"	RCDW	20584270	549	"Red cell distribution width"	bloodparameters
ENSSSCG00000010563	BTRC	14	Animal_QTLdb	Health_QTL	93372131	134456199	41084068	21335	"Granular leukocyte to lymphocyte ratio"	GLLR	22509953	778	"Granular leukocyte to lymphocyte ratio"	Immunecapacity
ENSSSCG00000010563	BTRC	14	Animal_QTLdb	Health_QTL	6898350	132053949	125155599	9630	"C3c concentration"	C3C	19490209	614	"C3c concentration"	Immunecapacity
ENSSSCG00000010563	BTRC	14	Animal_QTLdb	Health_QTL	6898350	132053949	125155599	9653	"Haptoglobin concentration"	HAPT	19490209	615	"Haptoglobin concentration"	bloodparameters
ENSSSCG00000011455	CACNA1D	13	Animal_QTLdb	Health_QTL	27210688	58927444	31716756	17850	"CD4-negative, CD8-positive leukocyte percentage"	CD4NCD8P	21923905	747	"CD4-negative, CD8-positive leukocyte percentage"	Immunecapacity
ENSSSCG00000011455	CACNA1D	13	Animal_QTLdb	Health_QTL	27210688	58927444	31716756	17851	"CD4-negative, CD8-negative leukocyte percentage"	CD4NCD8NP	21923905	748	"CD4-negative, CD8-negative leukocyte percentage"	Immunecapacity
ENSSSCG00000011455	CACNA1D	13	Animal_QTLdb	Health_QTL	27210688	58927444	31716756	17852	"CD8-positive leukocyte percentage"	CD8LP	21923905	744	"CD8-positive leukocyte percentage"	Immunecapacity
ENSSSCG00000011455	CACNA1D	13	Animal_QTLdb	Health_QTL	27210688	58927444	31716756	17853	"CD4-positive/CD8-positive leukocyte ratio"	CD4CD8R	21923905	745	"CD4-positive/CD8-positive leukocyte ratio"	Immunecapacity
ENSSSCG00000011455	CACNA1D	13	Animal_QTLdb	Health_QTL	27210688	159374767	132164079	5392	"Hemoglobin"	HGB	17627803	456	"Hemoglobin"	bloodparameters
ENSSSCG00000011455	CACNA1D	13	Animal_QTLdb	Health_QTL	27210688	159374767	132164079	5398	"Red blood cell count"	RBC	17627803	475	"Red blood cell count"	bloodparameters
ENSSSCG00000011455	CACNA1D	13	Animal_QTLdb	Health_QTL	27210688	159374767	132164079	5409	"Red blood cell count"	RBC	17627803	475	"Red blood cell count"	bloodparameters
ENSSSCG00000011455	CACNA1D	13	Animal_QTLdb	Health_QTL	27210688	159374767	132164079	5421	"Hematocrit"	HCT	17627803	455	"Hematocrit"	bloodparameters
ENSSSCG00000011455	CACNA1D	13	Animal_QTLdb	Health_QTL	27210688	159374767	132164079	5491	"Basophil number"	BASO	18307579	479	"Basophil number"	Immunecapacity
ENSSSCG00000032284	CCND3	7	Animal_QTLdb	Health_QTL	30929840	45102432	14172592	1056	"Creatine kinase level"	CK	ISU0013	202	"Creatine kinase level"	bloodparameters
ENSSSCG00000032284	CCND3	7	Animal_QTLdb	Health_QTL	20633784	38992356	18358572	12293	"Red cell distribution width"	RCDW	20584270	549	"Red cell distribution width"	bloodparameters
ENSSSCG00000032284	CCND3	7	Animal_QTLdb	Health_QTL	16139041	39498491	23359450	22159	"Hemoglobin"	HGB	23691082	456	"Hemoglobin"	bloodparameters
ENSSSCG00000032284	CCND3	7	Animal_QTLdb	Health_QTL	11625414	38992356	27366942	9596	"Hemolytic complement activity (alternative pathway)"	AH50	19490209	612	"Hemolytic complement activity (alternative pathway)"	Immunecapacity
ENSSSCG00000032284	CCND3	7	Animal_QTLdb	Health_QTL	36993248	99614552	62621304	5389	"Hemoglobin"	HGB	17627803	456	"Hemoglobin"	bloodparameters
ENSSSCG00000032284	CCND3	7	Animal_QTLdb	Health_QTL	36993248	99614552	62621304	5397	"Red blood cell count"	RBC	17627803	475	"Red blood cell count"	bloodparameters
ENSSSCG00000032284	CCND3	7	Animal_QTLdb	Health_QTL	36993248	99614552	62621304	5412	"Hematocrit"	HCT	17627803	455	"Hematocrit"	bloodparameters
ENSSSCG00000032284	CCND3	7	Animal_QTLdb	Health_QTL	36993248	99614552	62621304	5426	"Mean corpuscular hemoglobin content"	MCH	17627803	476	"Mean corpuscular hemoglobin content"	bloodparameters
ENSSSCG00000032284	CCND3	7	Animal_QTLdb	Health_QTL	36993248	99614552	62621304	6371	"Creatinine level"	CREAT	19016680	524	"Creatinine level"	bloodparameters
ENSSSCG00000011322	CCR1	13	Animal_QTLdb	Health_QTL	27210688	58927444	31716756	17850	"CD4-negative, CD8-positive leukocyte percentage"	CD4NCD8P	21923905	747	"CD4-negative, CD8-positive leukocyte percentage"	Immunecapacity
ENSSSCG00000011322	CCR1	13	Animal_QTLdb	Health_QTL	27210688	58927444	31716756	17851	"CD4-negative, CD8-negative leukocyte percentage"	CD4NCD8NP	21923905	748	"CD4-negative, CD8-negative leukocyte percentage"	Immunecapacity
ENSSSCG00000011322	CCR1	13	Animal_QTLdb	Health_QTL	27210688	58927444	31716756	17852	"CD8-positive leukocyte percentage"	CD8LP	21923905	744	"CD8-positive leukocyte percentage"	Immunecapacity
ENSSSCG00000011322	CCR1	13	Animal_QTLdb	Health_QTL	27210688	58927444	31716756	17853	"CD4-positive/CD8-positive leukocyte ratio"	CD4CD8R	21923905	745	"CD4-positive/CD8-positive leukocyte ratio"	Immunecapacity
ENSSSCG00000011322	CCR1	13	Animal_QTLdb	Health_QTL	27210688	159374767	132164079	5392	"Hemoglobin"	HGB	17627803	456	"Hemoglobin"	bloodparameters
ENSSSCG00000011322	CCR1	13	Animal_QTLdb	Health_QTL	27210688	159374767	132164079	5398	"Red blood cell count"	RBC	17627803	475	"Red blood cell count"	bloodparameters
ENSSSCG00000011322	CCR1	13	Animal_QTLdb	Health_QTL	27210688	159374767	132164079	5409	"Red blood cell count"	RBC	17627803	475	"Red blood cell count"	bloodparameters
ENSSSCG00000011322	CCR1	13	Animal_QTLdb	Health_QTL	27210688	159374767	132164079	5421	"Hematocrit"	HCT	17627803	455	"Hematocrit"	bloodparameters
ENSSSCG00000011322	CCR1	13	Animal_QTLdb	Health_QTL	27210688	159374767	132164079	5491	"Basophil number"	BASO	18307579	479	"Basophil number"	Immunecapacity
ENSSSCG00000017466	CCR7	12	Animal_QTLdb	Health_QTL	13622373	23672762	10050389	5494	"Monocyte number"	MONO	18307579	480	"Monocyte number"	Immunecapacity
ENSSSCG00000017466	CCR7	12	Animal_QTLdb	Health_QTL	114899	23672762	23557863	17607	"Interleukin-10 level"	IL10	21199392	640	"Interleukin-10 level"	Immunecapacity
ENSSSCG00000017466	CCR7	12	Animal_QTLdb	Health_QTL	114899	23672762	23557863	17624	"Toll-like receptor 9 level"	TLR9	21199392	739	"Toll-like receptor 9 level"	Immunecapacity
ENSSSCG00000015405	CD36	9	Animal_QTLdb	Health_QTL	72981639	126320226	53338587	21337	"Immunoglobulin G level"	IGG	22509953	749	"Immunoglobulin G level"	Immunecapacity
ENSSSCG00000015405	CD36	9	Animal_QTLdb	Health_QTL	56664370	126320226	69655856	9646	"Haptoglobin concentration"	HAPT	19490209	615	"Haptoglobin concentration"	bloodparameters
ENSSSCG00000000687	CD4	5	Animal_QTLdb	Health_QTL	44572091	85756451	41184360	9643	"Haptoglobin concentration"	HAPT	19490209	615	"Haptoglobin concentration"	bloodparameters
ENSSSCG00000000687	CD4	5	Animal_QTLdb	Health_QTL	19558279	82096612	62538333	15049	"White blood cell number"	WBC	22035003	99	"White blood cell number"	Immunecapacity
ENSSSCG00000026569	CLEC16A	3	Animal_QTLdb	Health_Association	32107676	32107716	40	129353	"CD8-negative leukocyte percentage"	CD8NLP	28046140	873	"CD8-negative leukocyte percentage"	Immunecapacity
ENSSSCG00000026569	CLEC16A	3	Animal_QTLdb	Health_Association	32107676	32107716	40	129912	"CD8-positive leukocyte percentage"	CD8LP	28046140	744	"CD8-positive leukocyte percentage"	Immunecapacity
ENSSSCG00000026569	CLEC16A	3	Animal_QTLdb	Health_Association	32118704	32118744	40	129364	"CD8-negative leukocyte percentage"	CD8NLP	28046140	873	"CD8-negative leukocyte percentage"	Immunecapacity
ENSSSCG00000026569	CLEC16A	3	Animal_QTLdb	Health_Association	32118704	32118744	40	129923	"CD8-positive leukocyte percentage"	CD8LP	28046140	744	"CD8-positive leukocyte percentage"	Immunecapacity
ENSSSCG00000026569	CLEC16A	3	Animal_QTLdb	Health_QTL	21824455	38238763	16414308	12282	"Monocyte percentage"	MONOP	20584270	645	"Monocyte percentage"	Immunecapacity
ENSSSCG00000026569	CLEC16A	3	Animal_QTLdb	Health_QTL	21947993	46839405	24891412	7490	"Creatine kinase level"	CK	17336038	202	"Creatine kinase level"	bloodparameters
ENSSSCG00000026569	CLEC16A	3	Animal_QTLdb	Health_QTL	21824455	57222361	35397906	21327	"Cortisol level"	CORT	22509953	108	"Cortisol level"	bloodparameters
ENSSSCG00000026569	CLEC16A	3	Animal_QTLdb	Health_QTL	21824455	57222361	35397906	21332	"White blood cell number"	WBC	22509953	99	"White blood cell number"	Immunecapacity
ENSSSCG00000026569	CLEC16A	3	Animal_QTLdb	Health_QTL	14776389	62780348	48003959	9642	"Haptoglobin concentration"	HAPT	19490209	615	"Haptoglobin concentration"	bloodparameters
ENSSSCG00000022448	CLNK	8	Animal_QTLdb	Health_QTL	811090	19749801	18938711	5463	"White blood cell number"	WBC	18307579	99	"White blood cell number"	Immunecapacity
ENSSSCG00000022448	CLNK	8	Animal_QTLdb	Health_QTL	811090	77429212	76618122	9645	"Haptoglobin concentration"	HAPT	19490209	615	"Haptoglobin concentration"	bloodparameters
ENSSSCG00000006983	CNOT7	17	Animal_QTLdb	Health_QTL	435637	17147298	16711661	5481	"Segmented neutrophil number"	SNEUT	18307579	445	"Segmented neutrophil number"	Immunecapacity
ENSSSCG00000006983	CNOT7	17	Animal_QTLdb	Health_QTL	435637	17147298	16711661	5486	"Eosinophil number"	EOS	18307579	478	"Eosinophil number"	Immunecapacity
ENSSSCG00000006983	CNOT7	17	Animal_QTLdb	Health_QTL	435637	17147298	16711661	6368	"Creatinine level"	CREAT	19016680	524	"Creatinine level"	bloodparameters
ENSSSCG00000006983	CNOT7	17	Animal_QTLdb	Health_QTL	435637	17147298	16711661	7522	"Eosinophil number"	EOS	17336038	478	"Eosinophil number"	Immunecapacity
ENSSSCG00000006983	CNOT7	17	Animal_QTLdb	Health_QTL	435637	17147298	16711661	7524	"Eosinophil number"	EOS	17336038	478	"Eosinophil number"	Immunecapacity
ENSSSCG00000006983	CNOT7	17	Animal_QTLdb	Health_QTL	435637	32082161	31646524	17628	"Toll-like receptor 9 level"	TLR9	21199392	739	"Toll-like receptor 9 level"	Immunecapacity
ENSSSCG00000006983	CNOT7	17	Animal_QTLdb	Health_QTL	435637	32082161	31646524	9656	"Haptoglobin concentration"	HAPT	19490209	615	"Haptoglobin concentration"	bloodparameters
ENSSSCG00000036135	COL1A1	12	Animal_QTLdb	Health_QTL	23672762	38822400	15149638	1123	"Creatine kinase level"	CK	ISU0018	202	"Creatine kinase level"	bloodparameters
ENSSSCG00000036135	COL1A1	12	Animal_QTLdb	Health_QTL	26242726	47807859	21565133	12303	"Red cell distribution width"	RCDW	20584270	549	"Red cell distribution width"	bloodparameters
ENSSSCG00000036135	COL1A1	12	Animal_QTLdb	Health_QTL	23672762	60040247	36367485	17608	"Interleukin-10 level"	IL10	21199392	640	"Interleukin-10 level"	Immunecapacity
ENSSSCG00000036135	COL1A1	12	Animal_QTLdb	Health_QTL	23672762	60040247	36367485	17616	"Toll-like receptor 2 level"	TLR2	21199392	738	"Toll-like receptor 2 level"	Immunecapacity
ENSSSCG00000036135	COL1A1	12	Animal_QTLdb	Health_QTL	23672762	60040247	36367485	17625	"Toll-like receptor 9 level"	TLR9	21199392	739	"Toll-like receptor 9 level"	Immunecapacity
ENSSSCG00000016245	COL4A3	15	Animal_QTLdb	Health_QTL	128375043	129115272	740229	107243	"Hematocrit"	HCT	27434032	455	"Hematocrit"	bloodparameters
ENSSSCG00000016245	COL4A3	15	Animal_QTLdb	Health_QTL	28179622	154567794	126388172	15081	"Creatinine level"	CREAT	22496488	524	"Creatinine level"	bloodparameters
ENSSSCG00000032702	CXADR	13	Animal_QTLdb	Health_QTL	172283983	205730101	33446118	21320	"Phagocytic activity"	PHAGO	22509953	777	"Phagocytic activity"	Immunecapacity
ENSSSCG00000032702	CXADR	13	Animal_QTLdb	Health_QTL	159374767	206658205	47283438	5391	"Hemoglobin"	HGB	17627803	456	"Hemoglobin"	bloodparameters
ENSSSCG00000032702	CXADR	13	Animal_QTLdb	Health_QTL	159374767	206658205	47283438	5396	"Hemoglobin"	HGB	17627803	456	"Hemoglobin"	bloodparameters
ENSSSCG00000032702	CXADR	13	Animal_QTLdb	Health_QTL	159374767	206658205	47283438	5402	"Red blood cell count"	RBC	17627803	475	"Red blood cell count"	bloodparameters
ENSSSCG00000032702	CXADR	13	Animal_QTLdb	Health_QTL	159374767	206658205	47283438	5414	"Hematocrit"	HCT	17627803	455	"Hematocrit"	bloodparameters
ENSSSCG00000032702	CXADR	13	Animal_QTLdb	Health_QTL	159374767	206658205	47283438	5416	"Hematocrit"	HCT	17627803	455	"Hematocrit"	bloodparameters
ENSSSCG00000032702	CXADR	13	Animal_QTLdb	Health_QTL	159374767	206658205	47283438	5428	"Mean corpuscular hemoglobin content"	MCH	17627803	476	"Mean corpuscular hemoglobin content"	bloodparameters
ENSSSCG00000049630	DEPTOR	4	Animal_QTLdb	Health_QTL	12679921	45038434	32358513	12288	"Mean corpuscular volume"	MCV	20584270	548	"Mean corpuscular volume"	bloodparameters
ENSSSCG00000015355	DGKB	9	Animal_QTLdb	Health_QTL	72981639	126320226	53338587	21337	"Immunoglobulin G level"	IGG	22509953	749	"Immunoglobulin G level"	Immunecapacity
ENSSSCG00000015355	DGKB	9	Animal_QTLdb	Health_QTL	56664370	126320226	69655856	9646	"Haptoglobin concentration"	HAPT	19490209	615	"Haptoglobin concentration"	bloodparameters
ENSSSCG00000009431	DGKH	11	Animal_QTLdb	Health_QTL	18360382	41897196	23536814	12342	"Change in interferon-gamma level"	IFNGC	20567833	650	"Change in interferon-gamma level"	Immunecapacity
ENSSSCG00000009431	DGKH	11	Animal_QTLdb	Health_QTL	18360382	41897196	23536814	17601	"Interleukin-2 level"	IL2	21199392	737	"Interleukin-2 level"	Immunecapacity
ENSSSCG00000009431	DGKH	11	Animal_QTLdb	Health_QTL	18360382	41897196	23536814	17606	"Interleukin-10 level"	IL10	21199392	640	"Interleukin-10 level"	Immunecapacity
ENSSSCG00000009431	DGKH	11	Animal_QTLdb	Health_QTL	18360382	41897196	23536814	17612	"Interferon-gamma level"	IFNG	21199392	639	"Interferon-gamma level"	Immunecapacity
ENSSSCG00000009431	DGKH	11	Animal_QTLdb	Health_QTL	18360382	41897196	23536814	17615	"Toll-like receptor 2 level"	TLR2	21199392	738	"Toll-like receptor 2 level"	Immunecapacity
ENSSSCG00000009431	DGKH	11	Animal_QTLdb	Health_QTL	18360382	41897196	23536814	17621	"Toll-like receptor 9 level"	TLR9	21199392	739	"Toll-like receptor 9 level"	Immunecapacity
ENSSSCG00000009431	DGKH	11	Animal_QTLdb	Health_QTL	18360382	41897196	23536814	17622	"Toll-like receptor 9 level"	TLR9	21199392	739	"Toll-like receptor 9 level"	Immunecapacity
ENSSSCG00000009431	DGKH	11	Animal_QTLdb	Health_QTL	18360382	41897196	23536814	9597	"Hemolytic complement activity (alternative pathway)"	AH50	19490209	612	"Hemolytic complement activity (alternative pathway)"	Immunecapacity
ENSSSCG00000009431	DGKH	11	Animal_QTLdb	Health_QTL	18360382	41897196	23536814	9598	"Hemolytic complement activity (alternative pathway)"	AH50	19490209	612	"Hemolytic complement activity (alternative pathway)"	Immunecapacity
ENSSSCG00000009431	DGKH	11	Animal_QTLdb	Health_QTL	1111096	26135817	25024721	5427	"Mean corpuscular hemoglobin content"	MCH	17627803	476	"Mean corpuscular hemoglobin content"	bloodparameters
ENSSSCG00000009431	DGKH	11	Animal_QTLdb	Health_QTL	1111096	26135817	25024721	5466	"Lymphocyte number"	LYMPH	18307579	447	"Lymphocyte number"	Immunecapacity
ENSSSCG00000009431	DGKH	11	Animal_QTLdb	Health_QTL	1111096	26135817	25024721	5477	"Segmented neutrophil number"	SNEUT	18307579	445	"Segmented neutrophil number"	Immunecapacity
ENSSSCG00000009431	DGKH	11	Animal_QTLdb	Health_QTL	1111096	26135817	25024721	5493	"Monocyte number"	MONO	18307579	480	"Monocyte number"	Immunecapacity
ENSSSCG00000009431	DGKH	11	Animal_QTLdb	Health_QTL	18695760	75366022	56670262	15060	"Mean corpuscular hemoglobin concentration"	MCHC	22035003	643	"Mean corpuscular hemoglobin concentration"	bloodparameters
ENSSSCG00000016521	DGKI	18	Animal_QTLdb	Health_QTL	603581	32798519	32194938	5475	"Lymphocyte number"	LYMPH	18307579	447	"Lymphocyte number"	Immunecapacity
ENSSSCG00000035045	DOCK1	14	Animal_QTLdb	Health_QTL	132053949	151608018	19554069	17626	"Toll-like receptor 9 level"	TLR9	21199392	739	"Toll-like receptor 9 level"	Immunecapacity
ENSSSCG00000010831	DUSP10	10	Animal_QTLdb	Health_QTL	664729	11093314	10428585	21323	"Hemolytic complement activity (alternative pathway)"	AH50	22509953	612	"Hemolytic complement activity (alternative pathway)"	Immunecapacity
ENSSSCG00000010831	DUSP10	10	Animal_QTLdb	Health_QTL	664729	32088890	31424161	12339	"Change in interferon-gamma level"	IFNGC	20567833	650	"Change in interferon-gamma level"	Immunecapacity
ENSSSCG00000010831	DUSP10	10	Animal_QTLdb	Health_QTL	664729	32088890	31424161	17605	"Interleukin-10 level"	IL10	21199392	640	"Interleukin-10 level"	Immunecapacity
ENSSSCG00000010831	DUSP10	10	Animal_QTLdb	Health_Association	2303500	54996430	52692930	127221	"Mean corpuscular hemoglobin concentration"	MCHC	28046140	643	"Mean corpuscular hemoglobin concentration"	bloodparameters
ENSSSCG00000029874	DUSP14	12	Animal_QTLdb	Health_QTL	38822400	47927603	9105203	5457	"White blood cell number"	WBC	18307579	99	"White blood cell number"	Immunecapacity
ENSSSCG00000029874	DUSP14	12	Animal_QTLdb	Health_QTL	38822400	47927603	9105203	5462	"White blood cell number"	WBC	18307579	99	"White blood cell number"	Immunecapacity
ENSSSCG00000029874	DUSP14	12	Animal_QTLdb	Health_QTL	26242726	47807859	21565133	12303	"Red cell distribution width"	RCDW	20584270	549	"Red cell distribution width"	bloodparameters
ENSSSCG00000029874	DUSP14	12	Animal_QTLdb	Health_QTL	23672762	60040247	36367485	17608	"Interleukin-10 level"	IL10	21199392	640	"Interleukin-10 level"	Immunecapacity
ENSSSCG00000029874	DUSP14	12	Animal_QTLdb	Health_QTL	23672762	60040247	36367485	17616	"Toll-like receptor 2 level"	TLR2	21199392	738	"Toll-like receptor 2 level"	Immunecapacity
ENSSSCG00000029874	DUSP14	12	Animal_QTLdb	Health_QTL	23672762	60040247	36367485	17625	"Toll-like receptor 9 level"	TLR9	21199392	739	"Toll-like receptor 9 level"	Immunecapacity
ENSSSCG00000015850	DUSP4	15	Animal_QTLdb	Health_QTL	25021683	112762745	87741062	5405	"Red blood cell count"	RBC	17627803	475	"Red blood cell count"	bloodparameters
ENSSSCG00000015850	DUSP4	15	Animal_QTLdb	Health_QTL	28179622	154567794	126388172	15081	"Creatinine level"	CREAT	22496488	524	"Creatinine level"	bloodparameters
ENSSSCG00000016230	EPHA4	15	Animal_QTLdb	Health_QTL	57165536	127880313	70714777	17855	"CD4-positive/CD8-positive leukocyte ratio"	CD4CD8R	21923905	745	"CD4-positive/CD8-positive leukocyte ratio"	Immunecapacity
ENSSSCG00000016230	EPHA4	15	Animal_QTLdb	Health_QTL	28179622	154567794	126388172	15081	"Creatinine level"	CREAT	22496488	524	"Creatinine level"	bloodparameters
ENSSSCG00000016160	ERBB4	15	Animal_QTLdb	Health_QTL	57165536	127880313	70714777	17855	"CD4-positive/CD8-positive leukocyte ratio"	CD4CD8R	21923905	745	"CD4-positive/CD8-positive leukocyte ratio"	Immunecapacity
ENSSSCG00000016160	ERBB4	15	Animal_QTLdb	Health_QTL	28179622	154567794	126388172	15081	"Creatinine level"	CREAT	22496488	524	"Creatinine level"	bloodparameters
ENSSSCG00000007351	FAM83D	17	Animal_QTLdb	Health_QTL	41500014	41969971	469957	213870	"Mean corpuscular hemoglobin content"	MCH	32511786	476	"Mean corpuscular hemoglobin content"	bloodparameters
ENSSSCG00000007351	FAM83D	17	Animal_QTLdb	Health_QTL	41500014	41969971	469957	213871	"Mean corpuscular volume"	MCV	32511786	548	"Mean corpuscular volume"	bloodparameters
ENSSSCG00000007351	FAM83D	17	Animal_QTLdb	Health_QTL	37174855	65306657	28131802	12344	"Interferon-gamma level"	IFNG	20567833	639	"Interferon-gamma level"	Immunecapacity
ENSSSCG00000007351	FAM83D	17	Animal_QTLdb	Health_QTL	17147298	48731060	31583762	5489	"Eosinophil number"	EOS	18307579	478	"Eosinophil number"	Immunecapacity
ENSSSCG00000007351	FAM83D	17	Animal_QTLdb	Health_QTL	17147298	48731060	31583762	7523	"Eosinophil number"	EOS	17336038	478	"Eosinophil number"	Immunecapacity
ENSSSCG00000007351	FAM83D	17	Animal_QTLdb	Health_QTL	32082161	66928144	34845983	9657	"Haptoglobin concentration"	HAPT	19490209	615	"Haptoglobin concentration"	bloodparameters
ENSSSCG00000007351	FAM83D	17	Animal_QTLdb	Health_QTL	8194789	43234744	35039955	15065	"Mean corpuscular hemoglobin concentration"	MCHC	22035003	643	"Mean corpuscular hemoglobin concentration"	bloodparameters
ENSSSCG00000029944	FASN	12	Animal_QTLdb	Health_QTL	114899	23672762	23557863	17607	"Interleukin-10 level"	IL10	21199392	640	"Interleukin-10 level"	Immunecapacity
ENSSSCG00000029944	FASN	12	Animal_QTLdb	Health_QTL	114899	23672762	23557863	17624	"Toll-like receptor 9 level"	TLR9	21199392	739	"Toll-like receptor 9 level"	Immunecapacity
ENSSSCG00000022331	FGF13	X	Animal_QTLdb	Health_QTL	86763843	119449835	32685992	17859	"CD4-positive leukocyte percentage"	CD4LP	21923905	743	"CD4-positive leukocyte percentage"	Immunecapacity
ENSSSCG00000022331	FGF13	X	Animal_QTLdb	Health_QTL	40548493	144288218	103739725	5395	"Hemoglobin"	HGB	17627803	456	"Hemoglobin"	bloodparameters
ENSSSCG00000033763	GNAQ	1	Animal_QTLdb	Health_QTL	228164160	233806417	5642257	4259	"CD8-positive leukocyte number"	CD8L	16026345	451	"CD8-positive leukocyte number"	Immunecapacity
ENSSSCG00000033763	GNAQ	1	Animal_QTLdb	Health_QTL	226764071	265323610	38559539	5480	"Segmented neutrophil number"	SNEUT	18307579	445	"Segmented neutrophil number"	Immunecapacity
ENSSSCG00000033763	GNAQ	1	Animal_QTLdb	Health_QTL	133275468	242497921	109222453	12312	"Platelet distribution width"	PLDWID	20584270	513	"Platelet distribution width"	bloodparameters
ENSSSCG00000033763	GNAQ	1	Animal_QTLdb	Health_QTL	62261447	233806417	171544970	611	"White blood cell number"	WBC	9670960	99	"White blood cell number"	Immunecapacity
ENSSSCG00000033763	GNAQ	1	Animal_QTLdb	Health_QTL	20064508	274130998	254066490	15047	"White blood cell number"	WBC	22035003	99	"White blood cell number"	Immunecapacity
ENSSSCG00000017206	GRB2	12	Animal_QTLdb	Health_QTL	4823589	8879317	4055728	12300	"Hemoglobin"	HGB	20584270	456	"Hemoglobin"	bloodparameters
ENSSSCG00000017206	GRB2	12	Animal_QTLdb	Health_QTL	4823589	8879317	4055728	12301	"Hematocrit"	HCT	20584270	455	"Hematocrit"	bloodparameters
ENSSSCG00000017206	GRB2	12	Animal_QTLdb	Health_QTL	114899	23672762	23557863	17607	"Interleukin-10 level"	IL10	21199392	640	"Interleukin-10 level"	Immunecapacity
ENSSSCG00000017206	GRB2	12	Animal_QTLdb	Health_QTL	114899	23672762	23557863	17624	"Toll-like receptor 9 level"	TLR9	21199392	739	"Toll-like receptor 9 level"	Immunecapacity
ENSSSCG00000033657	GREM1	1	Animal_QTLdb	Health_QTL	125024752	151349204	26324452	7215	"Hemoglobin"	HGB	18855049	456	"Hemoglobin"	bloodparameters
ENSSSCG00000033657	GREM1	1	Animal_QTLdb	Health_QTL	133275468	242497921	109222453	12312	"Platelet distribution width"	PLDWID	20584270	513	"Platelet distribution width"	bloodparameters
ENSSSCG00000033657	GREM1	1	Animal_QTLdb	Health_QTL	63012552	226764071	163751519	5420	"Hematocrit"	HCT	17627803	455	"Hematocrit"	bloodparameters
ENSSSCG00000033657	GREM1	1	Animal_QTLdb	Health_QTL	63012552	226764071	163751519	5468	"Lymphocyte number"	LYMPH	18307579	447	"Lymphocyte number"	Immunecapacity
ENSSSCG00000033657	GREM1	1	Animal_QTLdb	Health_QTL	63012552	226764071	163751519	6366	"Creatinine level"	CREAT	19016680	524	"Creatinine level"	bloodparameters
ENSSSCG00000033657	GREM1	1	Animal_QTLdb	Health_QTL	62261447	233806417	171544970	611	"White blood cell number"	WBC	9670960	99	"White blood cell number"	Immunecapacity
ENSSSCG00000033657	GREM1	1	Animal_QTLdb	Health_QTL	35389848	228164160	192774312	4260	"CD2-positive leukocyte number"	CD2L	16026345	449	"CD2-positive leukocyte number"	Immunecapacity
ENSSSCG00000033657	GREM1	1	Animal_QTLdb	Health_QTL	35389848	228164160	192774312	4261	"CD4-positive leukocyte number"	CD4L	16026345	450	"CD4-positive leukocyte number"	Immunecapacity
ENSSSCG00000033657	GREM1	1	Animal_QTLdb	Health_QTL	20064508	274130998	254066490	15047	"White blood cell number"	WBC	22035003	99	"White blood cell number"	Immunecapacity
ENSSSCG00000004119	GRM1	1	Animal_QTLdb	Health_QTL	16114132	20064508	3950376	12284	"Red cell distribution width"	RCDW	20584270	549	"Red cell distribution width"	bloodparameters
ENSSSCG00000022865	GRM8	18	Animal_QTLdb	Health_QTL	603581	32798519	32194938	5475	"Lymphocyte number"	LYMPH	18307579	447	"Lymphocyte number"	Immunecapacity
ENSSSCG00000035956	HABP4	10	Animal_QTLdb	Health_QTL	664729	32088890	31424161	12339	"Change in interferon-gamma level"	IFNGC	20567833	650	"Change in interferon-gamma level"	Immunecapacity
ENSSSCG00000035956	HABP4	10	Animal_QTLdb	Health_QTL	664729	32088890	31424161	17605	"Interleukin-10 level"	IL10	21199392	640	"Interleukin-10 level"	Immunecapacity
ENSSSCG00000035956	HABP4	10	Animal_QTLdb	Health_Association	2303500	54996430	52692930	127221	"Mean corpuscular hemoglobin concentration"	MCHC	28046140	643	"Mean corpuscular hemoglobin concentration"	bloodparameters
ENSSSCG00000005136	IFNE	1	Animal_QTLdb	Health_QTL	133275468	242497921	109222453	12312	"Platelet distribution width"	PLDWID	20584270	513	"Platelet distribution width"	bloodparameters
ENSSSCG00000005136	IFNE	1	Animal_QTLdb	Health_QTL	63012552	226764071	163751519	5420	"Hematocrit"	HCT	17627803	455	"Hematocrit"	bloodparameters
ENSSSCG00000005136	IFNE	1	Animal_QTLdb	Health_QTL	63012552	226764071	163751519	5468	"Lymphocyte number"	LYMPH	18307579	447	"Lymphocyte number"	Immunecapacity
ENSSSCG00000005136	IFNE	1	Animal_QTLdb	Health_QTL	63012552	226764071	163751519	6366	"Creatinine level"	CREAT	19016680	524	"Creatinine level"	bloodparameters
ENSSSCG00000005136	IFNE	1	Animal_QTLdb	Health_QTL	62261447	233806417	171544970	611	"White blood cell number"	WBC	9670960	99	"White blood cell number"	Immunecapacity
ENSSSCG00000005136	IFNE	1	Animal_QTLdb	Health_QTL	35389848	228164160	192774312	4260	"CD2-positive leukocyte number"	CD2L	16026345	449	"CD2-positive leukocyte number"	Immunecapacity
ENSSSCG00000005136	IFNE	1	Animal_QTLdb	Health_QTL	35389848	228164160	192774312	4261	"CD4-positive leukocyte number"	CD4L	16026345	450	"CD4-positive leukocyte number"	Immunecapacity
ENSSSCG00000005136	IFNE	1	Animal_QTLdb	Health_QTL	20064508	274130998	254066490	15047	"White blood cell number"	WBC	22035003	99	"White blood cell number"	Immunecapacity
ENSSSCG00000031529	IFNW1	1	Animal_QTLdb	Health_QTL	133275468	242497921	109222453	12312	"Platelet distribution width"	PLDWID	20584270	513	"Platelet distribution width"	bloodparameters
ENSSSCG00000031529	IFNW1	1	Animal_QTLdb	Health_QTL	63012552	226764071	163751519	5420	"Hematocrit"	HCT	17627803	455	"Hematocrit"	bloodparameters
ENSSSCG00000031529	IFNW1	1	Animal_QTLdb	Health_QTL	63012552	226764071	163751519	5468	"Lymphocyte number"	LYMPH	18307579	447	"Lymphocyte number"	Immunecapacity
ENSSSCG00000031529	IFNW1	1	Animal_QTLdb	Health_QTL	63012552	226764071	163751519	6366	"Creatinine level"	CREAT	19016680	524	"Creatinine level"	bloodparameters
ENSSSCG00000031529	IFNW1	1	Animal_QTLdb	Health_QTL	62261447	233806417	171544970	611	"White blood cell number"	WBC	9670960	99	"White blood cell number"	Immunecapacity
ENSSSCG00000031529	IFNW1	1	Animal_QTLdb	Health_QTL	35389848	228164160	192774312	4260	"CD2-positive leukocyte number"	CD2L	16026345	449	"CD2-positive leukocyte number"	Immunecapacity
ENSSSCG00000031529	IFNW1	1	Animal_QTLdb	Health_QTL	35389848	228164160	192774312	4261	"CD4-positive leukocyte number"	CD4L	16026345	450	"CD4-positive leukocyte number"	Immunecapacity
ENSSSCG00000031529	IFNW1	1	Animal_QTLdb	Health_QTL	20064508	274130998	254066490	15047	"White blood cell number"	WBC	22035003	99	"White blood cell number"	Immunecapacity
ENSSSCG00000041289	IL10RB	13	Animal_QTLdb	Health_QTL	194995520	205730101	10734581	12270	"Interleukin-10 level"	IL10	20477803	640	"Interleukin-10 level"	Immunecapacity
ENSSSCG00000041289	IL10RB	13	Animal_QTLdb	Health_QTL	194995520	205730101	10734581	12304	"Mean corpuscular volume"	MCV	20584270	548	"Mean corpuscular volume"	bloodparameters
ENSSSCG00000041289	IL10RB	13	Animal_QTLdb	Health_QTL	185385437	206710160	21324723	15063	"Mean corpuscular hemoglobin content"	MCH	22035003	476	"Mean corpuscular hemoglobin content"	bloodparameters
ENSSSCG00000041289	IL10RB	13	Animal_QTLdb	Health_QTL	172283983	205730101	33446118	21320	"Phagocytic activity"	PHAGO	22509953	777	"Phagocytic activity"	Immunecapacity
ENSSSCG00000041289	IL10RB	13	Animal_QTLdb	Health_QTL	159374767	206658205	47283438	5391	"Hemoglobin"	HGB	17627803	456	"Hemoglobin"	bloodparameters
ENSSSCG00000041289	IL10RB	13	Animal_QTLdb	Health_QTL	159374767	206658205	47283438	5396	"Hemoglobin"	HGB	17627803	456	"Hemoglobin"	bloodparameters
ENSSSCG00000041289	IL10RB	13	Animal_QTLdb	Health_QTL	159374767	206658205	47283438	5402	"Red blood cell count"	RBC	17627803	475	"Red blood cell count"	bloodparameters
ENSSSCG00000041289	IL10RB	13	Animal_QTLdb	Health_QTL	159374767	206658205	47283438	5414	"Hematocrit"	HCT	17627803	455	"Hematocrit"	bloodparameters
ENSSSCG00000041289	IL10RB	13	Animal_QTLdb	Health_QTL	159374767	206658205	47283438	5416	"Hematocrit"	HCT	17627803	455	"Hematocrit"	bloodparameters
ENSSSCG00000041289	IL10RB	13	Animal_QTLdb	Health_QTL	159374767	206658205	47283438	5428	"Mean corpuscular hemoglobin content"	MCH	17627803	476	"Mean corpuscular hemoglobin content"	bloodparameters
ENSSSCG00000003799	IL12RB2	6	Animal_QTLdb	Health_QTL	136849116	146365886	9516770	12291	"Mean corpuscular hemoglobin concentration"	MCHC	20584270	643	"Mean corpuscular hemoglobin concentration"	bloodparameters
ENSSSCG00000003799	IL12RB2	6	Animal_QTLdb	Health_QTL	91030131	146365886	55335755	15046	"Red blood cell count"	RBC	22035003	475	"Red blood cell count"	bloodparameters
ENSSSCG00000003799	IL12RB2	6	Animal_QTLdb	Health_QTL	83821055	146365886	62544831	15050	"Hemoglobin"	HGB	22035003	456	"Hemoglobin"	bloodparameters
ENSSSCG00000003799	IL12RB2	6	Animal_QTLdb	Health_QTL	83821055	146365886	62544831	15051	"Hematocrit"	HCT	22035003	455	"Hematocrit"	bloodparameters
ENSSSCG00000007817	IL4R	3	Animal_QTLdb	Health_QTL	14776389	21947993	7171604	5431	"Hematocrit"	HCT	17627803	455	"Hematocrit"	bloodparameters
ENSSSCG00000007817	IL4R	3	Animal_QTLdb	Health_QTL	14776389	62780348	48003959	9642	"Haptoglobin concentration"	HAPT	19490209	615	"Haptoglobin concentration"	bloodparameters
ENSSSCG00000016832	IL7R	16	Animal_QTLdb	Health_QTL	18970761	22738076	3767315	12310	"Mean corpuscular hemoglobin concentration"	MCHC	20584270	643	"Mean corpuscular hemoglobin concentration"	bloodparameters
ENSSSCG00000016832	IL7R	16	Animal_QTLdb	Health_QTL	18970761	22738076	3767315	17857	"CD4-positive leukocyte percentage"	CD4LP	21923905	743	"CD4-positive leukocyte percentage"	Immunecapacity
ENSSSCG00000016832	IL7R	16	Animal_QTLdb	Health_QTL	6890949	22335189	15444240	5484	"Segmented neutrophil number"	SNEUT	18307579	445	"Segmented neutrophil number"	Immunecapacity
ENSSSCG00000016832	IL7R	16	Animal_QTLdb	Health_QTL	342954	67649164	67306210	17627	"Toll-like receptor 9 level"	TLR9	21199392	739	"Toll-like receptor 9 level"	Immunecapacity
ENSSSCG00000016832	IL7R	16	Animal_QTLdb	Health_QTL	342954	67649164	67306210	9633	"C3c concentration"	C3C	19490209	614	"C3c concentration"	Immunecapacity
ENSSSCG00000016832	IL7R	16	Animal_QTLdb	Health_QTL	342954	67649164	67306210	9634	"C3c concentration"	C3C	19490209	614	"C3c concentration"	Immunecapacity
ENSSSCG00000025729	IRS1	15	Animal_QTLdb	Health_QTL	28179622	154567794	126388172	15081	"Creatinine level"	CREAT	22496488	524	"Creatinine level"	bloodparameters
ENSSSCG00000017357	ITGA2B	12	Animal_QTLdb	Health_QTL	13622373	23672762	10050389	5494	"Monocyte number"	MONO	18307579	480	"Monocyte number"	Immunecapacity
ENSSSCG00000017357	ITGA2B	12	Animal_QTLdb	Health_QTL	114899	23672762	23557863	17607	"Interleukin-10 level"	IL10	21199392	640	"Interleukin-10 level"	Immunecapacity
ENSSSCG00000017357	ITGA2B	12	Animal_QTLdb	Health_QTL	114899	23672762	23557863	17624	"Toll-like receptor 9 level"	TLR9	21199392	739	"Toll-like receptor 9 level"	Immunecapacity
ENSSSCG00000000555	ITPR2	5	Animal_QTLdb	Health_QTL	44572091	85756451	41184360	9643	"Haptoglobin concentration"	HAPT	19490209	615	"Haptoglobin concentration"	bloodparameters
ENSSSCG00000000555	ITPR2	5	Animal_QTLdb	Health_QTL	19558279	82096612	62538333	15049	"White blood cell number"	WBC	22035003	99	"White blood cell number"	Immunecapacity
ENSSSCG00000017414	KAT2A	12	Animal_QTLdb	Health_QTL	13622373	23672762	10050389	5494	"Monocyte number"	MONO	18307579	480	"Monocyte number"	Immunecapacity
ENSSSCG00000017414	KAT2A	12	Animal_QTLdb	Health_QTL	114899	23672762	23557863	17607	"Interleukin-10 level"	IL10	21199392	640	"Interleukin-10 level"	Immunecapacity
ENSSSCG00000017414	KAT2A	12	Animal_QTLdb	Health_QTL	114899	23672762	23557863	17624	"Toll-like receptor 9 level"	TLR9	21199392	739	"Toll-like receptor 9 level"	Immunecapacity
ENSSSCG00000020663	KMT2C	18	Animal_QTLdb	Health_QTL	603581	5665843	5062262	17629	"Toll-like receptor 9 level"	TLR9	21199392	739	"Toll-like receptor 9 level"	Immunecapacity
ENSSSCG00000020663	KMT2C	18	Animal_QTLdb	Health_QTL	603581	32798519	32194938	5475	"Lymphocyte number"	LYMPH	18307579	447	"Lymphocyte number"	Immunecapacity
ENSSSCG00000026969	KRAS	5	Animal_QTLdb	Health_QTL	44572091	85756451	41184360	9643	"Haptoglobin concentration"	HAPT	19490209	615	"Haptoglobin concentration"	bloodparameters
ENSSSCG00000026969	KRAS	5	Animal_QTLdb	Health_QTL	19558279	82096612	62538333	15049	"White blood cell number"	WBC	22035003	99	"White blood cell number"	Immunecapacity
ENSSSCG00000000699	LPAR5	5	Animal_QTLdb	Health_QTL	44572091	85756451	41184360	9643	"Haptoglobin concentration"	HAPT	19490209	615	"Haptoglobin concentration"	bloodparameters
ENSSSCG00000000699	LPAR5	5	Animal_QTLdb	Health_QTL	19558279	82096612	62538333	15049	"White blood cell number"	WBC	22035003	99	"White blood cell number"	Immunecapacity
ENSSSCG00000008624	LPIN1	3	Animal_QTLdb	Health_QTL	100216075	127042542	26826467	17614	"Toll-like receptor 2 level"	TLR2	21199392	738	"Toll-like receptor 2 level"	Immunecapacity
ENSSSCG00000008624	LPIN1	3	Animal_QTLdb	Health_QTL	100216075	143758669	43542594	6367	"Creatinine level"	CREAT	19016680	524	"Creatinine level"	bloodparameters
ENSSSCG00000012885	LRP5	2	Animal_QTLdb	Health_QTL	609757	10846385	10236628	5483	"Segmented neutrophil number"	SNEUT	18307579	445	"Segmented neutrophil number"	Immunecapacity
ENSSSCG00000012885	LRP5	2	Animal_QTLdb	Health_QTL	2387169	13366532	10979363	12334	"Interferon-gamma level"	IFNG	20567833	639	"Interferon-gamma level"	Immunecapacity
ENSSSCG00000012885	LRP5	2	Animal_QTLdb	Health_QTL	609757	18209772	17600015	9591	"Hemolytic complement activity (alternative pathway)"	AH50	19490209	612	"Hemolytic complement activity (alternative pathway)"	Immunecapacity
ENSSSCG00000012885	LRP5	2	Animal_QTLdb	Health_QTL	609757	18209772	17600015	9592	"Hemolytic complement activity (alternative pathway)"	AH50	19490209	612	"Hemolytic complement activity (alternative pathway)"	Immunecapacity
ENSSSCG00000012885	LRP5	2	Animal_QTLdb	Health_QTL	609757	18209772	17600015	9593	"Hemolytic complement activity (alternative pathway)"	AH50	19490209	612	"Hemolytic complement activity (alternative pathway)"	Immunecapacity
ENSSSCG00000012885	LRP5	2	Animal_QTLdb	Health_QTL	609757	21136167	20526410	17602	"Interleukin-10 level"	IL10	21199392	640	"Interleukin-10 level"	Immunecapacity
ENSSSCG00000012885	LRP5	2	Animal_QTLdb	Health_QTL	609757	21136167	20526410	17618	"Toll-like receptor 9 level"	TLR9	21199392	739	"Toll-like receptor 9 level"	Immunecapacity
ENSSSCG00000012885	LRP5	2	Animal_QTLdb	Health_QTL	609757	101614625	101004868	15090	"Creatine kinase level"	CK	22496488	202	"Creatine kinase level"	bloodparameters
ENSSSCG00000012885	LRP5	2	Animal_QTLdb	Health_QTL	609757	162569375	161959618	9612	"C3c concentration"	C3C	19490209	614	"C3c concentration"	Immunecapacity
ENSSSCG00000012885	LRP5	2	Animal_QTLdb	Health_QTL	609757	162569375	161959618	9613	"C3c concentration"	C3C	19490209	614	"C3c concentration"	Immunecapacity
ENSSSCG00000012885	LRP5	2	Animal_QTLdb	Health_QTL	609757	162569375	161959618	9614	"C3c concentration"	C3C	19490209	614	"C3c concentration"	Immunecapacity
ENSSSCG00000008729	LYAR	8	Animal_QTLdb	Health_QTL	811090	19749801	18938711	5463	"White blood cell number"	WBC	18307579	99	"White blood cell number"	Immunecapacity
ENSSSCG00000008729	LYAR	8	Animal_QTLdb	Health_QTL	811090	77429212	76618122	9645	"Haptoglobin concentration"	HAPT	19490209	615	"Haptoglobin concentration"	bloodparameters
ENSSSCG00000011497	MAGI1	13	Animal_QTLdb	Health_QTL	27210688	58927444	31716756	17850	"CD4-negative, CD8-positive leukocyte percentage"	CD4NCD8P	21923905	747	"CD4-negative, CD8-positive leukocyte percentage"	Immunecapacity
ENSSSCG00000011497	MAGI1	13	Animal_QTLdb	Health_QTL	27210688	58927444	31716756	17851	"CD4-negative, CD8-negative leukocyte percentage"	CD4NCD8NP	21923905	748	"CD4-negative, CD8-negative leukocyte percentage"	Immunecapacity
ENSSSCG00000011497	MAGI1	13	Animal_QTLdb	Health_QTL	27210688	58927444	31716756	17852	"CD8-positive leukocyte percentage"	CD8LP	21923905	744	"CD8-positive leukocyte percentage"	Immunecapacity
ENSSSCG00000011497	MAGI1	13	Animal_QTLdb	Health_QTL	27210688	58927444	31716756	17853	"CD4-positive/CD8-positive leukocyte ratio"	CD4CD8R	21923905	745	"CD4-positive/CD8-positive leukocyte ratio"	Immunecapacity
ENSSSCG00000011497	MAGI1	13	Animal_QTLdb	Health_QTL	27210688	159374767	132164079	5392	"Hemoglobin"	HGB	17627803	456	"Hemoglobin"	bloodparameters
ENSSSCG00000011497	MAGI1	13	Animal_QTLdb	Health_QTL	27210688	159374767	132164079	5398	"Red blood cell count"	RBC	17627803	475	"Red blood cell count"	bloodparameters
ENSSSCG00000011497	MAGI1	13	Animal_QTLdb	Health_QTL	27210688	159374767	132164079	5409	"Red blood cell count"	RBC	17627803	475	"Red blood cell count"	bloodparameters
ENSSSCG00000011497	MAGI1	13	Animal_QTLdb	Health_QTL	27210688	159374767	132164079	5421	"Hematocrit"	HCT	17627803	455	"Hematocrit"	bloodparameters
ENSSSCG00000011497	MAGI1	13	Animal_QTLdb	Health_QTL	27210688	159374767	132164079	5491	"Basophil number"	BASO	18307579	479	"Basophil number"	Immunecapacity
ENSSSCG00000031780	MAGI2	9	Animal_QTLdb	Health_QTL	72981639	126320226	53338587	21337	"Immunoglobulin G level"	IGG	22509953	749	"Immunoglobulin G level"	Immunecapacity
ENSSSCG00000031780	MAGI2	9	Animal_QTLdb	Health_QTL	56664370	126320226	69655856	9646	"Haptoglobin concentration"	HAPT	19490209	615	"Haptoglobin concentration"	bloodparameters
ENSSSCG00000006767	MAGI3	4	Animal_QTLdb	Health_QTL	102054630	134902449	32847819	9595	"Hemolytic complement activity (alternative pathway)"	AH50	19490209	612	"Hemolytic complement activity (alternative pathway)"	Immunecapacity
ENSSSCG00000006767	MAGI3	4	Animal_QTLdb	Health_QTL	102054630	134902449	32847819	9602	"Hemolytic complement activity (classical pathway)"	CH50	19490209	613	"Hemolytic complement activity (classical pathway)"	Immunecapacity
ENSSSCG00000006767	MAGI3	4	Animal_QTLdb	Health_QTL	102054630	134902449	32847819	9603	"Hemolytic complement activity (classical pathway)"	CH50	19490209	613	"Hemolytic complement activity (classical pathway)"	Immunecapacity
ENSSSCG00000006767	MAGI3	4	Animal_QTLdb	Health_QTL	102054630	134902449	32847819	9604	"Hemolytic complement activity (classical pathway)"	CH50	19490209	613	"Hemolytic complement activity (classical pathway)"	Immunecapacity
ENSSSCG00000006767	MAGI3	4	Animal_QTLdb	Health_QTL	102054630	134902449	32847819	9605	"Hemolytic complement activity (classical pathway)"	CH50	19490209	613	"Hemolytic complement activity (classical pathway)"	Immunecapacity
ENSSSCG00000006767	MAGI3	4	Animal_QTLdb	Health_QTL	102054630	134902449	32847819	9606	"Hemolytic complement activity (classical pathway)"	CH50	19490209	613	"Hemolytic complement activity (classical pathway)"	Immunecapacity
ENSSSCG00000006767	MAGI3	4	Animal_QTLdb	Health_QTL	102054630	134902449	32847819	9607	"Hemolytic complement activity (classical pathway)"	CH50	19490209	613	"Hemolytic complement activity (classical pathway)"	Immunecapacity
ENSSSCG00000006767	MAGI3	4	Animal_QTLdb	Health_QTL	102054630	134902449	32847819	9617	"C3c concentration"	C3C	19490209	614	"C3c concentration"	Immunecapacity
ENSSSCG00000009060	MAML3	8	Animal_QTLdb	Health_QTL	78781463	90653103	11871640	17844	"CD4-positive leukocyte percentage"	CD4LP	21923905	743	"CD4-positive leukocyte percentage"	Immunecapacity
ENSSSCG00000009060	MAML3	8	Animal_QTLdb	Health_QTL	78781463	90653103	11871640	17845	"CD4-positive/CD8-positive leukocyte ratio"	CD4CD8R	21923905	745	"CD4-positive/CD8-positive leukocyte ratio"	Immunecapacity
ENSSSCG00000009060	MAML3	8	Animal_QTLdb	Health_QTL	77429212	124156612	46727400	17620	"Toll-like receptor 9 level"	TLR9	21199392	739	"Toll-like receptor 9 level"	Immunecapacity
ENSSSCG00000009060	MAML3	8	Animal_QTLdb	Health_QTL	39840424	90653103	50812679	15053	"Red blood cell count"	RBC	22035003	475	"Red blood cell count"	bloodparameters
ENSSSCG00000009060	MAML3	8	Animal_QTLdb	Health_QTL	39840424	108610930	68770506	4277	"Hemoglobin"	HGB	16026345	456	"Hemoglobin"	bloodparameters
ENSSSCG00000009060	MAML3	8	Animal_QTLdb	Health_QTL	26534249	108610930	82076681	15052	"Platelet count"	PLTCT	22035003	512	"Platelet count"	bloodparameters
ENSSSCG00000008475	MAP4K3	3	Animal_QTLdb	Health_QTL	100216075	127042542	26826467	17614	"Toll-like receptor 2 level"	TLR2	21199392	738	"Toll-like receptor 2 level"	Immunecapacity
ENSSSCG00000008475	MAP4K3	3	Animal_QTLdb	Health_QTL	100216075	143758669	43542594	6367	"Creatinine level"	CREAT	19016680	524	"Creatinine level"	bloodparameters
ENSSSCG00000011714	MED12L	13	Animal_QTLdb	Health_QTL	27210688	159374767	132164079	5392	"Hemoglobin"	HGB	17627803	456	"Hemoglobin"	bloodparameters
ENSSSCG00000011714	MED12L	13	Animal_QTLdb	Health_QTL	27210688	159374767	132164079	5398	"Red blood cell count"	RBC	17627803	475	"Red blood cell count"	bloodparameters
ENSSSCG00000011714	MED12L	13	Animal_QTLdb	Health_QTL	27210688	159374767	132164079	5409	"Red blood cell count"	RBC	17627803	475	"Red blood cell count"	bloodparameters
ENSSSCG00000011714	MED12L	13	Animal_QTLdb	Health_QTL	27210688	159374767	132164079	5421	"Hematocrit"	HCT	17627803	455	"Hematocrit"	bloodparameters
ENSSSCG00000011714	MED12L	13	Animal_QTLdb	Health_QTL	27210688	159374767	132164079	5491	"Basophil number"	BASO	18307579	479	"Basophil number"	Immunecapacity
ENSSSCG00000039161	MEIS1	3	Animal_QTLdb	Health_Association	75508253	75508293	40	128085	"CD3-negative, CD8-negative leukocyte percentage"	CD3NCD8NP	28046140	872	"CD3-negative, CD8-negative leukocyte percentage"	Immunecapacity
ENSSSCG00000039161	MEIS1	3	Animal_QTLdb	Health_Association	75508253	75508293	40	129526	"CD8-negative leukocyte percentage"	CD8NLP	28046140	873	"CD8-negative leukocyte percentage"	Immunecapacity
ENSSSCG00000039161	MEIS1	3	Animal_QTLdb	Health_Association	75556729	75556769	40	128086	"CD3-negative, CD8-negative leukocyte percentage"	CD3NCD8NP	28046140	872	"CD3-negative, CD8-negative leukocyte percentage"	Immunecapacity
ENSSSCG00000039161	MEIS1	3	Animal_QTLdb	Health_Association	75556729	75556769	40	129527	"CD8-negative leukocyte percentage"	CD8NLP	28046140	873	"CD8-negative leukocyte percentage"	Immunecapacity
ENSSSCG00000039161	MEIS1	3	Animal_QTLdb	Health_Association	75581703	75581743	40	128088	"CD3-negative, CD8-negative leukocyte percentage"	CD3NCD8NP	28046140	872	"CD3-negative, CD8-negative leukocyte percentage"	Immunecapacity
ENSSSCG00000039161	MEIS1	3	Animal_QTLdb	Health_Association	75581703	75581743	40	129529	"CD8-negative leukocyte percentage"	CD8NLP	28046140	873	"CD8-negative leukocyte percentage"	Immunecapacity
ENSSSCG00000039161	MEIS1	3	Animal_QTLdb	Health_QTL	62780348	100216075	37435727	12287	"Mean corpuscular hemoglobin concentration"	MCHC	20584270	643	"Mean corpuscular hemoglobin concentration"	bloodparameters
ENSSSCG00000039161	MEIS1	3	Animal_QTLdb	Health_QTL	62780348	100216075	37435727	17603	"Interleukin-10 level"	IL10	21199392	640	"Interleukin-10 level"	Immunecapacity
ENSSSCG00000039161	MEIS1	3	Animal_QTLdb	Health_QTL	62780348	100216075	37435727	17611	"Interferon-gamma level"	IFNG	21199392	639	"Interferon-gamma level"	Immunecapacity
ENSSSCG00000039161	MEIS1	3	Animal_QTLdb	Health_QTL	62780348	100216075	37435727	9616	"C3c concentration"	C3C	19490209	614	"C3c concentration"	Immunecapacity
ENSSSCG00000015701	MGAT5	15	Animal_QTLdb	Health_QTL	15329673	33137272	17807599	9632	"C3c concentration"	C3C	19490209	614	"C3c concentration"	Immunecapacity
ENSSSCG00000009202	MMRN1	8	Animal_QTLdb	Health_QTL	120532322	136739744	16207422	5400	"Red blood cell count"	RBC	17627803	475	"Red blood cell count"	bloodparameters
ENSSSCG00000009202	MMRN1	8	Animal_QTLdb	Health_QTL	120532322	136739744	16207422	5401	"Red blood cell count"	RBC	17627803	475	"Red blood cell count"	bloodparameters
ENSSSCG00000009202	MMRN1	8	Animal_QTLdb	Health_QTL	120532322	136739744	16207422	5406	"Red blood cell count"	RBC	17627803	475	"Red blood cell count"	bloodparameters
ENSSSCG00000009202	MMRN1	8	Animal_QTLdb	Health_QTL	120532322	136739744	16207422	5410	"Red blood cell count"	RBC	17627803	475	"Red blood cell count"	bloodparameters
ENSSSCG00000009202	MMRN1	8	Animal_QTLdb	Health_QTL	120532322	136739744	16207422	5415	"Hematocrit"	HCT	17627803	455	"Hematocrit"	bloodparameters
ENSSSCG00000009202	MMRN1	8	Animal_QTLdb	Health_QTL	120532322	136739744	16207422	5458	"White blood cell number"	WBC	18307579	99	"White blood cell number"	Immunecapacity
ENSSSCG00000012742	MTM1	X	Animal_QTLdb	Health_QTL	40548493	144288218	103739725	5395	"Hemoglobin"	HGB	17627803	456	"Hemoglobin"	bloodparameters
ENSSSCG00000010143	MTR	14	Animal_QTLdb	Health_QTL	27531879	60644503	33112624	12272	"Interferon-gamma to interleukin-10 ratio"	IFNGIL10	20477803	641	"Interferon-gamma to interleukin-10 ratio"	Immunecapacity
ENSSSCG00000010143	MTR	14	Animal_QTLdb	Health_QTL	13351847	93372131	80020284	6362	"Creatinine level"	CREAT	19016680	524	"Creatinine level"	bloodparameters
ENSSSCG00000010143	MTR	14	Animal_QTLdb	Health_QTL	13351847	93372131	80020284	6364	"Creatinine level"	CREAT	19016680	524	"Creatinine level"	bloodparameters
ENSSSCG00000010143	MTR	14	Animal_QTLdb	Health_QTL	6898350	132053949	125155599	9630	"C3c concentration"	C3C	19490209	614	"C3c concentration"	Immunecapacity
ENSSSCG00000010143	MTR	14	Animal_QTLdb	Health_QTL	6898350	132053949	125155599	9653	"Haptoglobin concentration"	HAPT	19490209	615	"Haptoglobin concentration"	bloodparameters
ENSSSCG00000000145	MYH9	5	Animal_QTLdb	Health_QTL	3688083	19558279	15870196	21322	"Hemolytic complement activity (alternative pathway)"	AH50	22509953	612	"Hemolytic complement activity (alternative pathway)"	Immunecapacity
ENSSSCG00000000145	MYH9	5	Animal_QTLdb	Health_QTL	3722572	34660429	30937857	17840	"CD4-positive leukocyte percentage"	CD4LP	21923905	743	"CD4-positive leukocyte percentage"	Immunecapacity
ENSSSCG00000000145	MYH9	5	Animal_QTLdb	Health_QTL	7985523	44572091	36586568	9620	"C3c concentration"	C3C	19490209	614	"C3c concentration"	Immunecapacity
ENSSSCG00000003691	MYL12A	6	Animal_QTLdb	Health_QTL	79653393	104254876	24601483	21326	"White blood cell number"	WBC	22509953	99	"White blood cell number"	Immunecapacity
ENSSSCG00000003691	MYL12A	6	Animal_QTLdb	Health_QTL	79653393	117131464	37478071	12290	"Mean corpuscular hemoglobin content"	MCH	20584270	476	"Mean corpuscular hemoglobin content"	bloodparameters
ENSSSCG00000003691	MYL12A	6	Animal_QTLdb	Health_QTL	66465212	117131464	50666252	17599	"Interleukin-2 level"	IL2	21199392	737	"Interleukin-2 level"	Immunecapacity
ENSSSCG00000003691	MYL12A	6	Animal_QTLdb	Health_QTL	66465212	117131464	50666252	9610	"Hemolytic complement activity (classical pathway)"	CH50	19490209	613	"Hemolytic complement activity (classical pathway)"	Immunecapacity
ENSSSCG00000003691	MYL12A	6	Animal_QTLdb	Health_QTL	91030131	146365886	55335755	15046	"Red blood cell count"	RBC	22035003	475	"Red blood cell count"	bloodparameters
ENSSSCG00000003691	MYL12A	6	Animal_QTLdb	Health_QTL	83821055	146365886	62544831	15050	"Hemoglobin"	HGB	22035003	456	"Hemoglobin"	bloodparameters
ENSSSCG00000003691	MYL12A	6	Animal_QTLdb	Health_QTL	83821055	146365886	62544831	15051	"Hematocrit"	HCT	22035003	455	"Hematocrit"	bloodparameters
ENSSSCG00000003691	MYL12A	6	Animal_QTLdb	Health_QTL	34464154	129740986	95276832	7499	"Platelet count"	PLTCT	17336038	512	"Platelet count"	bloodparameters
ENSSSCG00000003691	MYL12A	6	Animal_QTLdb	Health_QTL	34464154	129740986	95276832	7500	"Platelet count"	PLTCT	17336038	512	"Platelet count"	bloodparameters
ENSSSCG00000009761	NCOR2	14	Animal_QTLdb	Health_QTL	27531879	60644503	33112624	12272	"Interferon-gamma to interleukin-10 ratio"	IFNGIL10	20477803	641	"Interferon-gamma to interleukin-10 ratio"	Immunecapacity
ENSSSCG00000009761	NCOR2	14	Animal_QTLdb	Health_QTL	13351847	93372131	80020284	6362	"Creatinine level"	CREAT	19016680	524	"Creatinine level"	bloodparameters
ENSSSCG00000009761	NCOR2	14	Animal_QTLdb	Health_QTL	13351847	93372131	80020284	6364	"Creatinine level"	CREAT	19016680	524	"Creatinine level"	bloodparameters
ENSSSCG00000009761	NCOR2	14	Animal_QTLdb	Health_QTL	6898350	132053949	125155599	9630	"C3c concentration"	C3C	19490209	614	"C3c concentration"	Immunecapacity
ENSSSCG00000009761	NCOR2	14	Animal_QTLdb	Health_QTL	6898350	132053949	125155599	9653	"Haptoglobin concentration"	HAPT	19490209	615	"Haptoglobin concentration"	bloodparameters
ENSSSCG00000010603	NEURL1	14	Animal_QTLdb	Health_QTL	93372131	132053949	38681818	12305	"Mean corpuscular hemoglobin content"	MCH	20584270	476	"Mean corpuscular hemoglobin content"	bloodparameters
ENSSSCG00000010603	NEURL1	14	Animal_QTLdb	Health_QTL	93372131	132053949	38681818	12306	"Mean corpuscular hemoglobin concentration"	MCHC	20584270	643	"Mean corpuscular hemoglobin concentration"	bloodparameters
ENSSSCG00000010603	NEURL1	14	Animal_QTLdb	Health_QTL	93372131	132053949	38681818	12307	"Red cell distribution width"	RCDW	20584270	549	"Red cell distribution width"	bloodparameters
ENSSSCG00000010603	NEURL1	14	Animal_QTLdb	Health_QTL	93372131	134456199	41084068	21335	"Granular leukocyte to lymphocyte ratio"	GLLR	22509953	778	"Granular leukocyte to lymphocyte ratio"	Immunecapacity
ENSSSCG00000010603	NEURL1	14	Animal_QTLdb	Health_QTL	6898350	132053949	125155599	9630	"C3c concentration"	C3C	19490209	614	"C3c concentration"	Immunecapacity
ENSSSCG00000010603	NEURL1	14	Animal_QTLdb	Health_QTL	6898350	132053949	125155599	9653	"Haptoglobin concentration"	HAPT	19490209	615	"Haptoglobin concentration"	bloodparameters
ENSSSCG00000010645	NHLRC2	14	Animal_QTLdb	Health_QTL	93372131	132053949	38681818	12305	"Mean corpuscular hemoglobin content"	MCH	20584270	476	"Mean corpuscular hemoglobin content"	bloodparameters
ENSSSCG00000010645	NHLRC2	14	Animal_QTLdb	Health_QTL	93372131	132053949	38681818	12306	"Mean corpuscular hemoglobin concentration"	MCHC	20584270	643	"Mean corpuscular hemoglobin concentration"	bloodparameters
ENSSSCG00000010645	NHLRC2	14	Animal_QTLdb	Health_QTL	93372131	132053949	38681818	12307	"Red cell distribution width"	RCDW	20584270	549	"Red cell distribution width"	bloodparameters
ENSSSCG00000010645	NHLRC2	14	Animal_QTLdb	Health_QTL	93372131	134456199	41084068	21335	"Granular leukocyte to lymphocyte ratio"	GLLR	22509953	778	"Granular leukocyte to lymphocyte ratio"	Immunecapacity
ENSSSCG00000010645	NHLRC2	14	Animal_QTLdb	Health_QTL	6898350	132053949	125155599	9630	"C3c concentration"	C3C	19490209	614	"C3c concentration"	Immunecapacity
ENSSSCG00000010645	NHLRC2	14	Animal_QTLdb	Health_QTL	6898350	132053949	125155599	9653	"Haptoglobin concentration"	HAPT	19490209	615	"Haptoglobin concentration"	bloodparameters
ENSSSCG00000024235	NPLOC4	12	Animal_QTLdb	Health_QTL	114899	23672762	23557863	17607	"Interleukin-10 level"	IL10	21199392	640	"Interleukin-10 level"	Immunecapacity
ENSSSCG00000024235	NPLOC4	12	Animal_QTLdb	Health_QTL	114899	23672762	23557863	17624	"Toll-like receptor 9 level"	TLR9	21199392	739	"Toll-like receptor 9 level"	Immunecapacity
ENSSSCG00000010959	NTRK2	10	Animal_QTLdb	Health_QTL	29017432	30078268	1060836	107262	"Mean corpuscular hemoglobin content"	MCH	27434032	476	"Mean corpuscular hemoglobin content"	bloodparameters
ENSSSCG00000010959	NTRK2	10	Animal_QTLdb	Health_QTL	30374254	56168199	25793945	15074	"Creatinine level"	CREAT	22496488	524	"Creatinine level"	bloodparameters
ENSSSCG00000010959	NTRK2	10	Animal_QTLdb	Health_QTL	664729	32088890	31424161	12339	"Change in interferon-gamma level"	IFNGC	20567833	650	"Change in interferon-gamma level"	Immunecapacity
ENSSSCG00000010959	NTRK2	10	Animal_QTLdb	Health_QTL	664729	32088890	31424161	17605	"Interleukin-10 level"	IL10	21199392	640	"Interleukin-10 level"	Immunecapacity
ENSSSCG00000010959	NTRK2	10	Animal_QTLdb	Health_Association	2303500	54996430	52692930	127221	"Mean corpuscular hemoglobin concentration"	MCHC	28046140	643	"Mean corpuscular hemoglobin concentration"	bloodparameters
ENSSSCG00000015963	OLA1	15	Animal_QTLdb	Health_QTL	57165536	127880313	70714777	17855	"CD4-positive/CD8-positive leukocyte ratio"	CD4CD8R	21923905	745	"CD4-positive/CD8-positive leukocyte ratio"	Immunecapacity
ENSSSCG00000015963	OLA1	15	Animal_QTLdb	Health_QTL	25021683	112762745	87741062	5405	"Red blood cell count"	RBC	17627803	475	"Red blood cell count"	bloodparameters
ENSSSCG00000015963	OLA1	15	Animal_QTLdb	Health_QTL	28179622	154567794	126388172	15081	"Creatinine level"	CREAT	22496488	524	"Creatinine level"	bloodparameters
ENSSSCG00000008731	OTOP1	8	Animal_QTLdb	Health_QTL	811090	19749801	18938711	5463	"White blood cell number"	WBC	18307579	99	"White blood cell number"	Immunecapacity
ENSSSCG00000008731	OTOP1	8	Animal_QTLdb	Health_QTL	811090	77429212	76618122	9645	"Haptoglobin concentration"	HAPT	19490209	615	"Haptoglobin concentration"	bloodparameters
ENSSSCG00000011713	P2RY12	13	Animal_QTLdb	Health_QTL	27210688	159374767	132164079	5392	"Hemoglobin"	HGB	17627803	456	"Hemoglobin"	bloodparameters
ENSSSCG00000011713	P2RY12	13	Animal_QTLdb	Health_QTL	27210688	159374767	132164079	5398	"Red blood cell count"	RBC	17627803	475	"Red blood cell count"	bloodparameters
ENSSSCG00000011713	P2RY12	13	Animal_QTLdb	Health_QTL	27210688	159374767	132164079	5409	"Red blood cell count"	RBC	17627803	475	"Red blood cell count"	bloodparameters
ENSSSCG00000011713	P2RY12	13	Animal_QTLdb	Health_QTL	27210688	159374767	132164079	5421	"Hematocrit"	HCT	17627803	455	"Hematocrit"	bloodparameters
ENSSSCG00000011713	P2RY12	13	Animal_QTLdb	Health_QTL	27210688	159374767	132164079	5491	"Basophil number"	BASO	18307579	479	"Basophil number"	Immunecapacity
ENSSSCG00000009259	PAQR3	8	Animal_QTLdb	Health_QTL	136739744	145356918	8617174	5492	"Monocyte number"	MONO	18307579	480	"Monocyte number"	Immunecapacity
ENSSSCG00000003805	PDE4B	6	Animal_QTLdb	Health_Association	146281419	146281459	40	107575	"Platelet count"	PLTCT	27434032	512	"Platelet count"	bloodparameters
ENSSSCG00000003805	PDE4B	6	Animal_QTLdb	Health_Association	146542915	146542955	40	107574	"Platelet count"	PLTCT	27434032	512	"Platelet count"	bloodparameters
ENSSSCG00000003805	PDE4B	6	Animal_QTLdb	Health_QTL	136849116	146365886	9516770	12291	"Mean corpuscular hemoglobin concentration"	MCHC	20584270	643	"Mean corpuscular hemoglobin concentration"	bloodparameters
ENSSSCG00000003805	PDE4B	6	Animal_QTLdb	Health_QTL	91030131	146365886	55335755	15046	"Red blood cell count"	RBC	22035003	475	"Red blood cell count"	bloodparameters
ENSSSCG00000003805	PDE4B	6	Animal_QTLdb	Health_QTL	83821055	146365886	62544831	15050	"Hemoglobin"	HGB	22035003	456	"Hemoglobin"	bloodparameters
ENSSSCG00000003805	PDE4B	6	Animal_QTLdb	Health_QTL	83821055	146365886	62544831	15051	"Hematocrit"	HCT	22035003	455	"Hematocrit"	bloodparameters
ENSSSCG00000022741	PDGFRB	2	Animal_QTLdb	Health_Association	145959095	151354953	5395858	23447	"Interferon-gamma level"	IFNG	24098351	639	"Interferon-gamma level"	Immunecapacity
ENSSSCG00000022741	PDGFRB	2	Animal_QTLdb	Health_Association	145959095	151354953	5395858	23474	"Immunoglobulin G level"	IGG	24098351	749	"Immunoglobulin G level"	Immunecapacity
ENSSSCG00000022741	PDGFRB	2	Animal_QTLdb	Health_Association	145959095	151354953	5395858	23475	"Immunoglobulin G level"	IGG	24098351	749	"Immunoglobulin G level"	Immunecapacity
ENSSSCG00000022741	PDGFRB	2	Animal_QTLdb	Health_Association	145959095	151354953	5395858	23476	"Immunoglobulin G level"	IGG	24098351	749	"Immunoglobulin G level"	Immunecapacity
ENSSSCG00000022741	PDGFRB	2	Animal_QTLdb	Health_Association	145959095	151354953	5395858	23477	"Immunoglobulin G level"	IGG	24098351	749	"Immunoglobulin G level"	Immunecapacity
ENSSSCG00000022741	PDGFRB	2	Animal_QTLdb	Health_Association	145959095	151354953	5395858	24120	"Cortisol level"	CORT	23029068	108	"Cortisol level"	bloodparameters
ENSSSCG00000022741	PDGFRB	2	Animal_QTLdb	Health_Association	145959095	151354953	5395858	24121	"Cortisol level"	CORT	23029068	108	"Cortisol level"	bloodparameters
ENSSSCG00000022741	PDGFRB	2	Animal_QTLdb	Health_Association	145959095	151354953	5395858	24122	"Cortisol level"	CORT	23029068	108	"Cortisol level"	bloodparameters
ENSSSCG00000022741	PDGFRB	2	Animal_QTLdb	Health_Association	145959095	151354953	5395858	24123	"Cortisol level"	CORT	23029068	108	"Cortisol level"	bloodparameters
ENSSSCG00000022741	PDGFRB	2	Animal_QTLdb	Health_Association	145959095	151354953	5395858	24124	"Cortisol level"	CORT	23029068	108	"Cortisol level"	bloodparameters
ENSSSCG00000022741	PDGFRB	2	Animal_QTLdb	Health_Association	145959095	151354953	5395858	24125	"Cortisol level"	CORT	23029068	108	"Cortisol level"	bloodparameters
ENSSSCG00000022741	PDGFRB	2	Animal_QTLdb	Health_Association	145959095	151354953	5395858	24126	"Cortisol level"	CORT	23029068	108	"Cortisol level"	bloodparameters
ENSSSCG00000022741	PDGFRB	2	Animal_QTLdb	Health_Association	145959095	151354953	5395858	24127	"Cortisol level"	CORT	23029068	108	"Cortisol level"	bloodparameters
ENSSSCG00000022741	PDGFRB	2	Animal_QTLdb	Health_QTL	38367026	162569375	124202349	9615	"C3c concentration"	C3C	19490209	614	"C3c concentration"	Immunecapacity
ENSSSCG00000022741	PDGFRB	2	Animal_QTLdb	Health_QTL	609757	162569375	161959618	9612	"C3c concentration"	C3C	19490209	614	"C3c concentration"	Immunecapacity
ENSSSCG00000022741	PDGFRB	2	Animal_QTLdb	Health_QTL	609757	162569375	161959618	9613	"C3c concentration"	C3C	19490209	614	"C3c concentration"	Immunecapacity
ENSSSCG00000022741	PDGFRB	2	Animal_QTLdb	Health_QTL	609757	162569375	161959618	9614	"C3c concentration"	C3C	19490209	614	"C3c concentration"	Immunecapacity
ENSSSCG00000004132	PHACTR2	1	Animal_QTLdb	Health_QTL	20064508	24647055	4582547	17833	"CD4-positive leukocyte percentage"	CD4LP	21923905	743	"CD4-positive leukocyte percentage"	Immunecapacity
ENSSSCG00000004132	PHACTR2	1	Animal_QTLdb	Health_QTL	20064508	24647055	4582547	17834	"CD4-positive leukocyte percentage"	CD4LP	21923905	743	"CD4-positive leukocyte percentage"	Immunecapacity
ENSSSCG00000004132	PHACTR2	1	Animal_QTLdb	Health_QTL	20064508	24647055	4582547	17835	"CD4-positive/CD8-positive leukocyte ratio"	CD4CD8R	21923905	745	"CD4-positive/CD8-positive leukocyte ratio"	Immunecapacity
ENSSSCG00000004132	PHACTR2	1	Animal_QTLdb	Health_QTL	20064508	274130998	254066490	15047	"White blood cell number"	WBC	22035003	99	"White blood cell number"	Immunecapacity
ENSSSCG00000001746	PKHD1	7	Animal_QTLdb	Health_QTL	38992356	91621050	52628694	9623	"C3c concentration"	C3C	19490209	614	"C3c concentration"	Immunecapacity
ENSSSCG00000001746	PKHD1	7	Animal_QTLdb	Health_QTL	36993248	99614552	62621304	5389	"Hemoglobin"	HGB	17627803	456	"Hemoglobin"	bloodparameters
ENSSSCG00000001746	PKHD1	7	Animal_QTLdb	Health_QTL	36993248	99614552	62621304	5397	"Red blood cell count"	RBC	17627803	475	"Red blood cell count"	bloodparameters
ENSSSCG00000001746	PKHD1	7	Animal_QTLdb	Health_QTL	36993248	99614552	62621304	5412	"Hematocrit"	HCT	17627803	455	"Hematocrit"	bloodparameters
ENSSSCG00000001746	PKHD1	7	Animal_QTLdb	Health_QTL	36993248	99614552	62621304	5426	"Mean corpuscular hemoglobin content"	MCH	17627803	476	"Mean corpuscular hemoglobin content"	bloodparameters
ENSSSCG00000001746	PKHD1	7	Animal_QTLdb	Health_QTL	36993248	99614552	62621304	6371	"Creatinine level"	CREAT	19016680	524	"Creatinine level"	bloodparameters
ENSSSCG00000037292	PLA2G4E	1	Animal_QTLdb	Health_QTL	125024752	151349204	26324452	7215	"Hemoglobin"	HGB	18855049	456	"Hemoglobin"	bloodparameters
ENSSSCG00000037292	PLA2G4E	1	Animal_QTLdb	Health_QTL	63012552	226764071	163751519	5420	"Hematocrit"	HCT	17627803	455	"Hematocrit"	bloodparameters
ENSSSCG00000037292	PLA2G4E	1	Animal_QTLdb	Health_QTL	63012552	226764071	163751519	5468	"Lymphocyte number"	LYMPH	18307579	447	"Lymphocyte number"	Immunecapacity
ENSSSCG00000037292	PLA2G4E	1	Animal_QTLdb	Health_QTL	63012552	226764071	163751519	6366	"Creatinine level"	CREAT	19016680	524	"Creatinine level"	bloodparameters
ENSSSCG00000037292	PLA2G4E	1	Animal_QTLdb	Health_QTL	62261447	233806417	171544970	611	"White blood cell number"	WBC	9670960	99	"White blood cell number"	Immunecapacity
ENSSSCG00000037292	PLA2G4E	1	Animal_QTLdb	Health_QTL	35389848	228164160	192774312	4260	"CD2-positive leukocyte number"	CD2L	16026345	449	"CD2-positive leukocyte number"	Immunecapacity
ENSSSCG00000037292	PLA2G4E	1	Animal_QTLdb	Health_QTL	35389848	228164160	192774312	4261	"CD4-positive leukocyte number"	CD4L	16026345	450	"CD4-positive leukocyte number"	Immunecapacity
ENSSSCG00000037292	PLA2G4E	1	Animal_QTLdb	Health_QTL	20064508	274130998	254066490	15047	"White blood cell number"	WBC	22035003	99	"White blood cell number"	Immunecapacity
ENSSSCG00000029002	PNKD	15	Animal_QTLdb	Health_QTL	57165536	127880313	70714777	17855	"CD4-positive/CD8-positive leukocyte ratio"	CD4CD8R	21923905	745	"CD4-positive/CD8-positive leukocyte ratio"	Immunecapacity
ENSSSCG00000029002	PNKD	15	Animal_QTLdb	Health_QTL	28179622	154567794	126388172	15081	"Creatinine level"	CREAT	22496488	524	"Creatinine level"	bloodparameters
ENSSSCG00000014437	PPARGC1B	2	Animal_QTLdb	Health_Association	145959095	151354953	5395858	23447	"Interferon-gamma level"	IFNG	24098351	639	"Interferon-gamma level"	Immunecapacity
ENSSSCG00000014437	PPARGC1B	2	Animal_QTLdb	Health_Association	145959095	151354953	5395858	23474	"Immunoglobulin G level"	IGG	24098351	749	"Immunoglobulin G level"	Immunecapacity
ENSSSCG00000014437	PPARGC1B	2	Animal_QTLdb	Health_Association	145959095	151354953	5395858	23475	"Immunoglobulin G level"	IGG	24098351	749	"Immunoglobulin G level"	Immunecapacity
ENSSSCG00000014437	PPARGC1B	2	Animal_QTLdb	Health_Association	145959095	151354953	5395858	23476	"Immunoglobulin G level"	IGG	24098351	749	"Immunoglobulin G level"	Immunecapacity
ENSSSCG00000014437	PPARGC1B	2	Animal_QTLdb	Health_Association	145959095	151354953	5395858	23477	"Immunoglobulin G level"	IGG	24098351	749	"Immunoglobulin G level"	Immunecapacity
ENSSSCG00000014437	PPARGC1B	2	Animal_QTLdb	Health_Association	145959095	151354953	5395858	24120	"Cortisol level"	CORT	23029068	108	"Cortisol level"	bloodparameters
ENSSSCG00000014437	PPARGC1B	2	Animal_QTLdb	Health_Association	145959095	151354953	5395858	24121	"Cortisol level"	CORT	23029068	108	"Cortisol level"	bloodparameters
ENSSSCG00000014437	PPARGC1B	2	Animal_QTLdb	Health_Association	145959095	151354953	5395858	24122	"Cortisol level"	CORT	23029068	108	"Cortisol level"	bloodparameters
ENSSSCG00000014437	PPARGC1B	2	Animal_QTLdb	Health_Association	145959095	151354953	5395858	24123	"Cortisol level"	CORT	23029068	108	"Cortisol level"	bloodparameters
ENSSSCG00000014437	PPARGC1B	2	Animal_QTLdb	Health_Association	145959095	151354953	5395858	24124	"Cortisol level"	CORT	23029068	108	"Cortisol level"	bloodparameters
ENSSSCG00000014437	PPARGC1B	2	Animal_QTLdb	Health_Association	145959095	151354953	5395858	24125	"Cortisol level"	CORT	23029068	108	"Cortisol level"	bloodparameters
ENSSSCG00000014437	PPARGC1B	2	Animal_QTLdb	Health_Association	145959095	151354953	5395858	24126	"Cortisol level"	CORT	23029068	108	"Cortisol level"	bloodparameters
ENSSSCG00000014437	PPARGC1B	2	Animal_QTLdb	Health_Association	145959095	151354953	5395858	24127	"Cortisol level"	CORT	23029068	108	"Cortisol level"	bloodparameters
ENSSSCG00000014437	PPARGC1B	2	Animal_QTLdb	Health_QTL	38367026	162569375	124202349	9615	"C3c concentration"	C3C	19490209	614	"C3c concentration"	Immunecapacity
ENSSSCG00000014437	PPARGC1B	2	Animal_QTLdb	Health_QTL	609757	162569375	161959618	9612	"C3c concentration"	C3C	19490209	614	"C3c concentration"	Immunecapacity
ENSSSCG00000014437	PPARGC1B	2	Animal_QTLdb	Health_QTL	609757	162569375	161959618	9613	"C3c concentration"	C3C	19490209	614	"C3c concentration"	Immunecapacity
ENSSSCG00000014437	PPARGC1B	2	Animal_QTLdb	Health_QTL	609757	162569375	161959618	9614	"C3c concentration"	C3C	19490209	614	"C3c concentration"	Immunecapacity
ENSSSCG00000008972	PPEF2	8	Animal_QTLdb	Health_QTL	62200211	74641551	12441340	22169	"Platelet distribution width"	PLDWID	23691082	513	"Platelet distribution width"	bloodparameters
ENSSSCG00000008972	PPEF2	8	Animal_QTLdb	Health_Association	62200211	74985007	12784796	22142	"Mean corpuscular volume"	MCV	23691082	548	"Mean corpuscular volume"	bloodparameters
ENSSSCG00000008972	PPEF2	8	Animal_QTLdb	Health_Association	62200211	74985007	12784796	22143	"Mean corpuscular volume"	MCV	23691082	548	"Mean corpuscular volume"	bloodparameters
ENSSSCG00000008972	PPEF2	8	Animal_QTLdb	Health_QTL	62200211	74985007	12784796	22141	"Mean corpuscular volume"	MCV	23691082	548	"Mean corpuscular volume"	bloodparameters
ENSSSCG00000008972	PPEF2	8	Animal_QTLdb	Health_QTL	62200211	79533086	17332875	22146	"Red blood cell count"	RBC	23691082	475	"Red blood cell count"	bloodparameters
ENSSSCG00000008972	PPEF2	8	Animal_QTLdb	Health_QTL	62200211	80103382	17903171	22166	"Red blood cell count"	RBC	23691082	475	"Red blood cell count"	bloodparameters
ENSSSCG00000008972	PPEF2	8	Animal_QTLdb	Health_QTL	39840424	77429212	37588788	15054	"Mean corpuscular volume"	MCV	22035003	548	"Mean corpuscular volume"	bloodparameters
ENSSSCG00000008972	PPEF2	8	Animal_QTLdb	Health_QTL	39840424	77429212	37588788	4265	"Lymphocyte number"	LYMPH	16026345	447	"Lymphocyte number"	Immunecapacity
ENSSSCG00000008972	PPEF2	8	Animal_QTLdb	Health_QTL	39840424	77429212	37588788	4267	"N1c-positive leukocyte number"	N1cL	16026345	453	"N1c-positive leukocyte number"	Immunecapacity
ENSSSCG00000008972	PPEF2	8	Animal_QTLdb	Health_QTL	39840424	77429212	37588788	4268	"IgM-positive leukocyte number"	IGML	16026345	448	"IgM-positive leukocyte number"	Immunecapacity
ENSSSCG00000008972	PPEF2	8	Animal_QTLdb	Health_QTL	39840424	77429212	37588788	4278	"Hematocrit"	HCT	16026345	455	"Hematocrit"	bloodparameters
ENSSSCG00000008972	PPEF2	8	Animal_QTLdb	Health_QTL	33248935	74705127	41456192	22162	"Mean corpuscular hemoglobin concentration"	MCHC	23691082	643	"Mean corpuscular hemoglobin concentration"	bloodparameters
ENSSSCG00000008972	PPEF2	8	Animal_QTLdb	Health_QTL	32779044	74641551	41862507	22144	"Mean corpuscular volume"	MCV	23691082	548	"Mean corpuscular volume"	bloodparameters
ENSSSCG00000008972	PPEF2	8	Animal_QTLdb	Health_QTL	30046732	75402090	45355358	22138	"Mean corpuscular hemoglobin concentration"	MCHC	23691082	643	"Mean corpuscular hemoglobin concentration"	bloodparameters
ENSSSCG00000008972	PPEF2	8	Animal_QTLdb	Health_QTL	32779044	79533086	46754042	22164	"Mean corpuscular volume"	MCV	23691082	548	"Mean corpuscular volume"	bloodparameters
ENSSSCG00000008972	PPEF2	8	Animal_QTLdb	Health_QTL	39840424	90653103	50812679	15053	"Red blood cell count"	RBC	22035003	475	"Red blood cell count"	bloodparameters
ENSSSCG00000008972	PPEF2	8	Animal_QTLdb	Health_QTL	26534249	77429212	50894963	15055	"Mean corpuscular hemoglobin content"	MCH	22035003	476	"Mean corpuscular hemoglobin content"	bloodparameters
ENSSSCG00000008972	PPEF2	8	Animal_QTLdb	Health_QTL	39840424	108610930	68770506	4277	"Hemoglobin"	HGB	16026345	456	"Hemoglobin"	bloodparameters
ENSSSCG00000008972	PPEF2	8	Animal_QTLdb	Health_QTL	811090	77429212	76618122	9645	"Haptoglobin concentration"	HAPT	19490209	615	"Haptoglobin concentration"	bloodparameters
ENSSSCG00000008972	PPEF2	8	Animal_QTLdb	Health_QTL	26534249	108610930	82076681	15052	"Platelet count"	PLTCT	22035003	512	"Platelet count"	bloodparameters
ENSSSCG00000009172	PPP3CA	8	Animal_QTLdb	Health_QTL	77429212	124156612	46727400	17620	"Toll-like receptor 9 level"	TLR9	21199392	739	"Toll-like receptor 9 level"	Immunecapacity
ENSSSCG00000008444	PRKCE	3	Animal_QTLdb	Health_Association	94374024	94374064	40	129831	"CD3-negative, CD8-negative leukocyte percentage"	CD3NCD8NP	28046140	872	"CD3-negative, CD8-negative leukocyte percentage"	Immunecapacity
ENSSSCG00000008444	PRKCE	3	Animal_QTLdb	Health_Association	94448182	94448222	40	129874	"CD3-negative, CD8-negative leukocyte percentage"	CD3NCD8NP	28046140	872	"CD3-negative, CD8-negative leukocyte percentage"	Immunecapacity
ENSSSCG00000008444	PRKCE	3	Animal_QTLdb	Health_Association	94461963	94462003	40	129877	"CD3-negative, CD8-negative leukocyte percentage"	CD3NCD8NP	28046140	872	"CD3-negative, CD8-negative leukocyte percentage"	Immunecapacity
ENSSSCG00000008444	PRKCE	3	Animal_QTLdb	Health_Association	94463042	94463082	40	129876	"CD3-negative, CD8-negative leukocyte percentage"	CD3NCD8NP	28046140	872	"CD3-negative, CD8-negative leukocyte percentage"	Immunecapacity
ENSSSCG00000008444	PRKCE	3	Animal_QTLdb	Health_Association	94513382	94513422	40	129879	"CD3-negative, CD8-negative leukocyte percentage"	CD3NCD8NP	28046140	872	"CD3-negative, CD8-negative leukocyte percentage"	Immunecapacity
ENSSSCG00000008444	PRKCE	3	Animal_QTLdb	Health_Association	94519322	94519362	40	129869	"CD3-negative, CD8-negative leukocyte percentage"	CD3NCD8NP	28046140	872	"CD3-negative, CD8-negative leukocyte percentage"	Immunecapacity
ENSSSCG00000008444	PRKCE	3	Animal_QTLdb	Health_Association	94537435	94537475	40	129875	"CD3-negative, CD8-negative leukocyte percentage"	CD3NCD8NP	28046140	872	"CD3-negative, CD8-negative leukocyte percentage"	Immunecapacity
ENSSSCG00000008444	PRKCE	3	Animal_QTLdb	Health_Association	94571317	94571357	40	129872	"CD3-negative, CD8-negative leukocyte percentage"	CD3NCD8NP	28046140	872	"CD3-negative, CD8-negative leukocyte percentage"	Immunecapacity
ENSSSCG00000008444	PRKCE	3	Animal_QTLdb	Health_Association	94599677	94599717	40	129882	"CD3-negative, CD8-negative leukocyte percentage"	CD3NCD8NP	28046140	872	"CD3-negative, CD8-negative leukocyte percentage"	Immunecapacity
ENSSSCG00000008444	PRKCE	3	Animal_QTLdb	Health_Association	94697651	94697691	40	129881	"CD3-negative, CD8-negative leukocyte percentage"	CD3NCD8NP	28046140	872	"CD3-negative, CD8-negative leukocyte percentage"	Immunecapacity
ENSSSCG00000008444	PRKCE	3	Animal_QTLdb	Health_Association	94777951	94777991	40	130044	"CD3-negative, CD8-negative leukocyte percentage"	CD3NCD8NP	28046140	872	"CD3-negative, CD8-negative leukocyte percentage"	Immunecapacity
ENSSSCG00000008444	PRKCE	3	Animal_QTLdb	Health_Association	94791913	94791953	40	130045	"CD3-negative, CD8-negative leukocyte percentage"	CD3NCD8NP	28046140	872	"CD3-negative, CD8-negative leukocyte percentage"	Immunecapacity
ENSSSCG00000008444	PRKCE	3	Animal_QTLdb	Health_QTL	62780348	100216075	37435727	12287	"Mean corpuscular hemoglobin concentration"	MCHC	20584270	643	"Mean corpuscular hemoglobin concentration"	bloodparameters
ENSSSCG00000008444	PRKCE	3	Animal_QTLdb	Health_QTL	62780348	100216075	37435727	17603	"Interleukin-10 level"	IL10	21199392	640	"Interleukin-10 level"	Immunecapacity
ENSSSCG00000008444	PRKCE	3	Animal_QTLdb	Health_QTL	62780348	100216075	37435727	17611	"Interferon-gamma level"	IFNG	21199392	639	"Interferon-gamma level"	Immunecapacity
ENSSSCG00000008444	PRKCE	3	Animal_QTLdb	Health_QTL	62780348	100216075	37435727	9616	"C3c concentration"	C3C	19490209	614	"C3c concentration"	Immunecapacity
ENSSSCG00000006274	PRKDC	4	Animal_QTLdb	Health_QTL	52626380	102054630	49428250	21325	"White blood cell number"	WBC	22509953	99	"White blood cell number"	Immunecapacity
ENSSSCG00000010429	PRKG1	14	Animal_QTLdb	Health_QTL	98356577	99014725	658148	107264	"Mean corpuscular hemoglobin content"	MCH	27434032	476	"Mean corpuscular hemoglobin content"	bloodparameters
ENSSSCG00000010429	PRKG1	14	Animal_QTLdb	Health_QTL	93372131	132053949	38681818	12305	"Mean corpuscular hemoglobin content"	MCH	20584270	476	"Mean corpuscular hemoglobin content"	bloodparameters
ENSSSCG00000010429	PRKG1	14	Animal_QTLdb	Health_QTL	93372131	132053949	38681818	12306	"Mean corpuscular hemoglobin concentration"	MCHC	20584270	643	"Mean corpuscular hemoglobin concentration"	bloodparameters
ENSSSCG00000010429	PRKG1	14	Animal_QTLdb	Health_QTL	93372131	132053949	38681818	12307	"Red cell distribution width"	RCDW	20584270	549	"Red cell distribution width"	bloodparameters
ENSSSCG00000010429	PRKG1	14	Animal_QTLdb	Health_QTL	93372131	134456199	41084068	21335	"Granular leukocyte to lymphocyte ratio"	GLLR	22509953	778	"Granular leukocyte to lymphocyte ratio"	Immunecapacity
ENSSSCG00000010429	PRKG1	14	Animal_QTLdb	Health_QTL	6898350	132053949	125155599	9630	"C3c concentration"	C3C	19490209	614	"C3c concentration"	Immunecapacity
ENSSSCG00000010429	PRKG1	14	Animal_QTLdb	Health_QTL	6898350	132053949	125155599	9653	"Haptoglobin concentration"	HAPT	19490209	615	"Haptoglobin concentration"	bloodparameters
ENSSSCG00000009250	PRKG2	8	Animal_QTLdb	Health_Association	136791055	136791095	40	107547	"Plateletcrit"	PCT	27434032	644	"Plateletcrit"	bloodparameters
ENSSSCG00000009250	PRKG2	8	Animal_QTLdb	Health_QTL	136739744	145356918	8617174	5492	"Monocyte number"	MONO	18307579	480	"Monocyte number"	Immunecapacity
ENSSSCG00000025463	PROS1	13	Animal_QTLdb	Health_QTL	159374767	206658205	47283438	5391	"Hemoglobin"	HGB	17627803	456	"Hemoglobin"	bloodparameters
ENSSSCG00000025463	PROS1	13	Animal_QTLdb	Health_QTL	159374767	206658205	47283438	5396	"Hemoglobin"	HGB	17627803	456	"Hemoglobin"	bloodparameters
ENSSSCG00000025463	PROS1	13	Animal_QTLdb	Health_QTL	159374767	206658205	47283438	5402	"Red blood cell count"	RBC	17627803	475	"Red blood cell count"	bloodparameters
ENSSSCG00000025463	PROS1	13	Animal_QTLdb	Health_QTL	159374767	206658205	47283438	5414	"Hematocrit"	HCT	17627803	455	"Hematocrit"	bloodparameters
ENSSSCG00000025463	PROS1	13	Animal_QTLdb	Health_QTL	159374767	206658205	47283438	5416	"Hematocrit"	HCT	17627803	455	"Hematocrit"	bloodparameters
ENSSSCG00000025463	PROS1	13	Animal_QTLdb	Health_QTL	159374767	206658205	47283438	5428	"Mean corpuscular hemoglobin content"	MCH	17627803	476	"Mean corpuscular hemoglobin content"	bloodparameters
ENSSSCG00000021748	PRR5	5	Animal_QTLdb	Health_QTL	3688083	7985523	4297440	6372	"Creatinine level"	CREAT	19016680	524	"Creatinine level"	bloodparameters
ENSSSCG00000021748	PRR5	5	Animal_QTLdb	Health_QTL	3688083	7985523	4297440	7493	"Platelet count"	PLTCT	17336038	512	"Platelet count"	bloodparameters
ENSSSCG00000021748	PRR5	5	Animal_QTLdb	Health_QTL	3688083	19558279	15870196	21322	"Hemolytic complement activity (alternative pathway)"	AH50	22509953	612	"Hemolytic complement activity (alternative pathway)"	Immunecapacity
ENSSSCG00000021748	PRR5	5	Animal_QTLdb	Health_QTL	3722572	34660429	30937857	17840	"CD4-positive leukocyte percentage"	CD4LP	21923905	743	"CD4-positive leukocyte percentage"	Immunecapacity
ENSSSCG00000035914	PSMB2	6	Animal_QTLdb	Health_QTL	79653393	104254876	24601483	21326	"White blood cell number"	WBC	22509953	99	"White blood cell number"	Immunecapacity
ENSSSCG00000035914	PSMB2	6	Animal_QTLdb	Health_QTL	79653393	117131464	37478071	12290	"Mean corpuscular hemoglobin content"	MCH	20584270	476	"Mean corpuscular hemoglobin content"	bloodparameters
ENSSSCG00000035914	PSMB2	6	Animal_QTLdb	Health_QTL	66465212	117131464	50666252	17599	"Interleukin-2 level"	IL2	21199392	737	"Interleukin-2 level"	Immunecapacity
ENSSSCG00000035914	PSMB2	6	Animal_QTLdb	Health_QTL	66465212	117131464	50666252	9610	"Hemolytic complement activity (classical pathway)"	CH50	19490209	613	"Hemolytic complement activity (classical pathway)"	Immunecapacity
ENSSSCG00000035914	PSMB2	6	Animal_QTLdb	Health_QTL	91030131	146365886	55335755	15046	"Red blood cell count"	RBC	22035003	475	"Red blood cell count"	bloodparameters
ENSSSCG00000035914	PSMB2	6	Animal_QTLdb	Health_QTL	83821055	146365886	62544831	15050	"Hemoglobin"	HGB	22035003	456	"Hemoglobin"	bloodparameters
ENSSSCG00000035914	PSMB2	6	Animal_QTLdb	Health_QTL	83821055	146365886	62544831	15051	"Hematocrit"	HCT	22035003	455	"Hematocrit"	bloodparameters
ENSSSCG00000035914	PSMB2	6	Animal_QTLdb	Health_QTL	34464154	129740986	95276832	7499	"Platelet count"	PLTCT	17336038	512	"Platelet count"	bloodparameters
ENSSSCG00000035914	PSMB2	6	Animal_QTLdb	Health_QTL	34464154	129740986	95276832	7500	"Platelet count"	PLTCT	17336038	512	"Platelet count"	bloodparameters
ENSSSCG00000001463	PSMB9	7	Animal_QTLdb	Health_QTL	20633784	38992356	18358572	12293	"Red cell distribution width"	RCDW	20584270	549	"Red cell distribution width"	bloodparameters
ENSSSCG00000001463	PSMB9	7	Animal_QTLdb	Health_QTL	16139041	39498491	23359450	22159	"Hemoglobin"	HGB	23691082	456	"Hemoglobin"	bloodparameters
ENSSSCG00000001463	PSMB9	7	Animal_QTLdb	Health_QTL	11625414	36993248	25367834	5469	"Lymphocyte number"	LYMPH	18307579	447	"Lymphocyte number"	Immunecapacity
ENSSSCG00000001463	PSMB9	7	Animal_QTLdb	Health_QTL	11625414	38992356	27366942	9596	"Hemolytic complement activity (alternative pathway)"	AH50	19490209	612	"Hemolytic complement activity (alternative pathway)"	Immunecapacity
ENSSSCG00000039548	PTGFR	6	Animal_QTLdb	Health_QTL	91030131	146365886	55335755	15046	"Red blood cell count"	RBC	22035003	475	"Red blood cell count"	bloodparameters
ENSSSCG00000039548	PTGFR	6	Animal_QTLdb	Health_QTL	83821055	146365886	62544831	15050	"Hemoglobin"	HGB	22035003	456	"Hemoglobin"	bloodparameters
ENSSSCG00000039548	PTGFR	6	Animal_QTLdb	Health_QTL	83821055	146365886	62544831	15051	"Hematocrit"	HCT	22035003	455	"Hematocrit"	bloodparameters
ENSSSCG00000025537	PTPN6	5	Animal_QTLdb	Health_QTL	44572091	85756451	41184360	9643	"Haptoglobin concentration"	HAPT	19490209	615	"Haptoglobin concentration"	bloodparameters
ENSSSCG00000025537	PTPN6	5	Animal_QTLdb	Health_QTL	19558279	82096612	62538333	15049	"White blood cell number"	WBC	22035003	99	"White blood cell number"	Immunecapacity
ENSSSCG00000010908	PTPRC	10	Animal_QTLdb	Health_QTL	664729	32088890	31424161	12339	"Change in interferon-gamma level"	IFNGC	20567833	650	"Change in interferon-gamma level"	Immunecapacity
ENSSSCG00000010908	PTPRC	10	Animal_QTLdb	Health_QTL	664729	32088890	31424161	17605	"Interleukin-10 level"	IL10	21199392	640	"Interleukin-10 level"	Immunecapacity
ENSSSCG00000010908	PTPRC	10	Animal_QTLdb	Health_Association	2303500	54996430	52692930	127221	"Mean corpuscular hemoglobin concentration"	MCHC	28046140	643	"Mean corpuscular hemoglobin concentration"	bloodparameters
ENSSSCG00000025455	RALB	15	Animal_QTLdb	Health_QTL	15329673	33137272	17807599	9632	"C3c concentration"	C3C	19490209	614	"C3c concentration"	Immunecapacity
ENSSSCG00000025455	RALB	15	Animal_QTLdb	Health_QTL	25021683	112762745	87741062	5405	"Red blood cell count"	RBC	17627803	475	"Red blood cell count"	bloodparameters
ENSSSCG00000025455	RALB	15	Animal_QTLdb	Health_QTL	28179622	154567794	126388172	15081	"Creatinine level"	CREAT	22496488	524	"Creatinine level"	bloodparameters
ENSSSCG00000039812	RAP2A	11	Animal_QTLdb	Health_QTL	60053411	75366022	15312611	17623	"Toll-like receptor 9 level"	TLR9	21199392	739	"Toll-like receptor 9 level"	Immunecapacity
ENSSSCG00000039812	RAP2A	11	Animal_QTLdb	Health_QTL	26135817	79181648	53045831	7509	"Eosinophil number"	EOS	17336038	478	"Eosinophil number"	Immunecapacity
ENSSSCG00000039812	RAP2A	11	Animal_QTLdb	Health_QTL	18695760	75366022	56670262	15060	"Mean corpuscular hemoglobin concentration"	MCHC	22035003	643	"Mean corpuscular hemoglobin concentration"	bloodparameters
ENSSSCG00000008881	RAPGEF2	8	Animal_QTLdb	Health_Association	48155638	48155678	40	21475	"Mean corpuscular volume"	MCV	22745577	548	"Mean corpuscular volume"	bloodparameters
ENSSSCG00000008881	RAPGEF2	8	Animal_QTLdb	Health_Association	48263543	48263583	40	21476	"Mean corpuscular volume"	MCV	22745577	548	"Mean corpuscular volume"	bloodparameters
ENSSSCG00000008881	RAPGEF2	8	Animal_QTLdb	Health_QTL	39840424	77429212	37588788	15054	"Mean corpuscular volume"	MCV	22035003	548	"Mean corpuscular volume"	bloodparameters
ENSSSCG00000008881	RAPGEF2	8	Animal_QTLdb	Health_QTL	39840424	77429212	37588788	4265	"Lymphocyte number"	LYMPH	16026345	447	"Lymphocyte number"	Immunecapacity
ENSSSCG00000008881	RAPGEF2	8	Animal_QTLdb	Health_QTL	39840424	77429212	37588788	4267	"N1c-positive leukocyte number"	N1cL	16026345	453	"N1c-positive leukocyte number"	Immunecapacity
ENSSSCG00000008881	RAPGEF2	8	Animal_QTLdb	Health_QTL	39840424	77429212	37588788	4268	"IgM-positive leukocyte number"	IGML	16026345	448	"IgM-positive leukocyte number"	Immunecapacity
ENSSSCG00000008881	RAPGEF2	8	Animal_QTLdb	Health_QTL	39840424	77429212	37588788	4278	"Hematocrit"	HCT	16026345	455	"Hematocrit"	bloodparameters
ENSSSCG00000008881	RAPGEF2	8	Animal_QTLdb	Health_QTL	33248935	74705127	41456192	22162	"Mean corpuscular hemoglobin concentration"	MCHC	23691082	643	"Mean corpuscular hemoglobin concentration"	bloodparameters
ENSSSCG00000008881	RAPGEF2	8	Animal_QTLdb	Health_QTL	32779044	74641551	41862507	22144	"Mean corpuscular volume"	MCV	23691082	548	"Mean corpuscular volume"	bloodparameters
ENSSSCG00000008881	RAPGEF2	8	Animal_QTLdb	Health_QTL	30046732	75402090	45355358	22138	"Mean corpuscular hemoglobin concentration"	MCHC	23691082	643	"Mean corpuscular hemoglobin concentration"	bloodparameters
ENSSSCG00000008881	RAPGEF2	8	Animal_QTLdb	Health_QTL	32779044	79533086	46754042	22164	"Mean corpuscular volume"	MCV	23691082	548	"Mean corpuscular volume"	bloodparameters
ENSSSCG00000008881	RAPGEF2	8	Animal_QTLdb	Health_QTL	39840424	90653103	50812679	15053	"Red blood cell count"	RBC	22035003	475	"Red blood cell count"	bloodparameters
ENSSSCG00000008881	RAPGEF2	8	Animal_QTLdb	Health_QTL	26534249	77429212	50894963	15055	"Mean corpuscular hemoglobin content"	MCH	22035003	476	"Mean corpuscular hemoglobin content"	bloodparameters
ENSSSCG00000008881	RAPGEF2	8	Animal_QTLdb	Health_QTL	39840424	108610930	68770506	4277	"Hemoglobin"	HGB	16026345	456	"Hemoglobin"	bloodparameters
ENSSSCG00000008881	RAPGEF2	8	Animal_QTLdb	Health_QTL	811090	77429212	76618122	9645	"Haptoglobin concentration"	HAPT	19490209	615	"Haptoglobin concentration"	bloodparameters
ENSSSCG00000008881	RAPGEF2	8	Animal_QTLdb	Health_QTL	26534249	108610930	82076681	15052	"Platelet count"	PLTCT	22035003	512	"Platelet count"	bloodparameters
ENSSSCG00000001771	RASGRF1	7	Animal_QTLdb	Health_QTL	38992356	91621050	52628694	9623	"C3c concentration"	C3C	19490209	614	"C3c concentration"	Immunecapacity
ENSSSCG00000001771	RASGRF1	7	Animal_QTLdb	Health_QTL	36993248	99614552	62621304	5389	"Hemoglobin"	HGB	17627803	456	"Hemoglobin"	bloodparameters
ENSSSCG00000001771	RASGRF1	7	Animal_QTLdb	Health_QTL	36993248	99614552	62621304	5397	"Red blood cell count"	RBC	17627803	475	"Red blood cell count"	bloodparameters
ENSSSCG00000001771	RASGRF1	7	Animal_QTLdb	Health_QTL	36993248	99614552	62621304	5412	"Hematocrit"	HCT	17627803	455	"Hematocrit"	bloodparameters
ENSSSCG00000001771	RASGRF1	7	Animal_QTLdb	Health_QTL	36993248	99614552	62621304	5426	"Mean corpuscular hemoglobin content"	MCH	17627803	476	"Mean corpuscular hemoglobin content"	bloodparameters
ENSSSCG00000001771	RASGRF1	7	Animal_QTLdb	Health_QTL	36993248	99614552	62621304	6371	"Creatinine level"	CREAT	19016680	524	"Creatinine level"	bloodparameters
ENSSSCG00000010199	RET	14	Animal_QTLdb	Health_QTL	13351847	93372131	80020284	6362	"Creatinine level"	CREAT	19016680	524	"Creatinine level"	bloodparameters
ENSSSCG00000010199	RET	14	Animal_QTLdb	Health_QTL	13351847	93372131	80020284	6364	"Creatinine level"	CREAT	19016680	524	"Creatinine level"	bloodparameters
ENSSSCG00000010199	RET	14	Animal_QTLdb	Health_QTL	6898350	132053949	125155599	9630	"C3c concentration"	C3C	19490209	614	"C3c concentration"	Immunecapacity
ENSSSCG00000010199	RET	14	Animal_QTLdb	Health_QTL	6898350	132053949	125155599	9653	"Haptoglobin concentration"	HAPT	19490209	615	"Haptoglobin concentration"	bloodparameters
ENSSSCG00000012002	ROBO2	13	Animal_QTLdb	Health_QTL	172283983	205730101	33446118	21320	"Phagocytic activity"	PHAGO	22509953	777	"Phagocytic activity"	Immunecapacity
ENSSSCG00000012002	ROBO2	13	Animal_QTLdb	Health_QTL	159374767	206658205	47283438	5391	"Hemoglobin"	HGB	17627803	456	"Hemoglobin"	bloodparameters
ENSSSCG00000012002	ROBO2	13	Animal_QTLdb	Health_QTL	159374767	206658205	47283438	5396	"Hemoglobin"	HGB	17627803	456	"Hemoglobin"	bloodparameters
ENSSSCG00000012002	ROBO2	13	Animal_QTLdb	Health_QTL	159374767	206658205	47283438	5402	"Red blood cell count"	RBC	17627803	475	"Red blood cell count"	bloodparameters
ENSSSCG00000012002	ROBO2	13	Animal_QTLdb	Health_QTL	159374767	206658205	47283438	5414	"Hematocrit"	HCT	17627803	455	"Hematocrit"	bloodparameters
ENSSSCG00000012002	ROBO2	13	Animal_QTLdb	Health_QTL	159374767	206658205	47283438	5416	"Hematocrit"	HCT	17627803	455	"Hematocrit"	bloodparameters
ENSSSCG00000012002	ROBO2	13	Animal_QTLdb	Health_QTL	159374767	206658205	47283438	5428	"Mean corpuscular hemoglobin content"	MCH	17627803	476	"Mean corpuscular hemoglobin content"	bloodparameters
ENSSSCG00000021893	ROCK1	6	Animal_QTLdb	Health_QTL	79653393	117131464	37478071	12290	"Mean corpuscular hemoglobin content"	MCH	20584270	476	"Mean corpuscular hemoglobin content"	bloodparameters
ENSSSCG00000021893	ROCK1	6	Animal_QTLdb	Health_QTL	66465212	117131464	50666252	17599	"Interleukin-2 level"	IL2	21199392	737	"Interleukin-2 level"	Immunecapacity
ENSSSCG00000021893	ROCK1	6	Animal_QTLdb	Health_QTL	66465212	117131464	50666252	9610	"Hemolytic complement activity (classical pathway)"	CH50	19490209	613	"Hemolytic complement activity (classical pathway)"	Immunecapacity
ENSSSCG00000021893	ROCK1	6	Animal_QTLdb	Health_QTL	91030131	146365886	55335755	15046	"Red blood cell count"	RBC	22035003	475	"Red blood cell count"	bloodparameters
ENSSSCG00000021893	ROCK1	6	Animal_QTLdb	Health_QTL	83821055	146365886	62544831	15050	"Hemoglobin"	HGB	22035003	456	"Hemoglobin"	bloodparameters
ENSSSCG00000021893	ROCK1	6	Animal_QTLdb	Health_QTL	83821055	146365886	62544831	15051	"Hematocrit"	HCT	22035003	455	"Hematocrit"	bloodparameters
ENSSSCG00000021893	ROCK1	6	Animal_QTLdb	Health_QTL	34464154	129740986	95276832	7499	"Platelet count"	PLTCT	17336038	512	"Platelet count"	bloodparameters
ENSSSCG00000021893	ROCK1	6	Animal_QTLdb	Health_QTL	34464154	129740986	95276832	7500	"Platelet count"	PLTCT	17336038	512	"Platelet count"	bloodparameters
ENSSSCG00000032686	RUNX3	6	Animal_QTLdb	Health_QTL	77813565	89095314	11281749	317	"Creatine kinase level"	CK	ISU0001	202	"Creatine kinase level"	bloodparameters
ENSSSCG00000032686	RUNX3	6	Animal_QTLdb	Health_QTL	79653393	104254876	24601483	21326	"White blood cell number"	WBC	22509953	99	"White blood cell number"	Immunecapacity
ENSSSCG00000032686	RUNX3	6	Animal_QTLdb	Health_QTL	79653393	117131464	37478071	12290	"Mean corpuscular hemoglobin content"	MCH	20584270	476	"Mean corpuscular hemoglobin content"	bloodparameters
ENSSSCG00000032686	RUNX3	6	Animal_QTLdb	Health_QTL	66465212	117131464	50666252	17599	"Interleukin-2 level"	IL2	21199392	737	"Interleukin-2 level"	Immunecapacity
ENSSSCG00000032686	RUNX3	6	Animal_QTLdb	Health_QTL	66465212	117131464	50666252	9610	"Hemolytic complement activity (classical pathway)"	CH50	19490209	613	"Hemolytic complement activity (classical pathway)"	Immunecapacity
ENSSSCG00000032686	RUNX3	6	Animal_QTLdb	Health_QTL	29979924	86655461	56675537	1045	"Creatine kinase level"	CK	ISU0012	202	"Creatine kinase level"	bloodparameters
ENSSSCG00000032686	RUNX3	6	Animal_QTLdb	Health_QTL	34464154	129740986	95276832	7499	"Platelet count"	PLTCT	17336038	512	"Platelet count"	bloodparameters
ENSSSCG00000032686	RUNX3	6	Animal_QTLdb	Health_QTL	34464154	129740986	95276832	7500	"Platelet count"	PLTCT	17336038	512	"Platelet count"	bloodparameters
ENSSSCG00000009245	SCD5	8	Animal_QTLdb	Health_QTL	120532322	136739744	16207422	5400	"Red blood cell count"	RBC	17627803	475	"Red blood cell count"	bloodparameters
ENSSSCG00000009245	SCD5	8	Animal_QTLdb	Health_QTL	120532322	136739744	16207422	5401	"Red blood cell count"	RBC	17627803	475	"Red blood cell count"	bloodparameters
ENSSSCG00000009245	SCD5	8	Animal_QTLdb	Health_QTL	120532322	136739744	16207422	5406	"Red blood cell count"	RBC	17627803	475	"Red blood cell count"	bloodparameters
ENSSSCG00000009245	SCD5	8	Animal_QTLdb	Health_QTL	120532322	136739744	16207422	5410	"Red blood cell count"	RBC	17627803	475	"Red blood cell count"	bloodparameters
ENSSSCG00000009245	SCD5	8	Animal_QTLdb	Health_QTL	120532322	136739744	16207422	5415	"Hematocrit"	HCT	17627803	455	"Hematocrit"	bloodparameters
ENSSSCG00000009245	SCD5	8	Animal_QTLdb	Health_QTL	120532322	136739744	16207422	5458	"White blood cell number"	WBC	18307579	99	"White blood cell number"	Immunecapacity
ENSSSCG00000009833	SH2B3	14	Animal_QTLdb	Health_QTL	27531879	60644503	33112624	12272	"Interferon-gamma to interleukin-10 ratio"	IFNGIL10	20477803	641	"Interferon-gamma to interleukin-10 ratio"	Immunecapacity
ENSSSCG00000009833	SH2B3	14	Animal_QTLdb	Health_QTL	13351847	93372131	80020284	6362	"Creatinine level"	CREAT	19016680	524	"Creatinine level"	bloodparameters
ENSSSCG00000009833	SH2B3	14	Animal_QTLdb	Health_QTL	13351847	93372131	80020284	6364	"Creatinine level"	CREAT	19016680	524	"Creatinine level"	bloodparameters
ENSSSCG00000009833	SH2B3	14	Animal_QTLdb	Health_QTL	6898350	132053949	125155599	9630	"C3c concentration"	C3C	19490209	614	"C3c concentration"	Immunecapacity
ENSSSCG00000009833	SH2B3	14	Animal_QTLdb	Health_QTL	6898350	132053949	125155599	9653	"Haptoglobin concentration"	HAPT	19490209	615	"Haptoglobin concentration"	bloodparameters
ENSSSCG00000039095	SLC30A10	10	Animal_QTLdb	Health_QTL	8979717	9882831	903114	107250	"Lymphocyte number"	LYMPH	27434032	447	"Lymphocyte number"	Immunecapacity
ENSSSCG00000039095	SLC30A10	10	Animal_QTLdb	Health_QTL	664729	11093314	10428585	21323	"Hemolytic complement activity (alternative pathway)"	AH50	22509953	612	"Hemolytic complement activity (alternative pathway)"	Immunecapacity
ENSSSCG00000039095	SLC30A10	10	Animal_QTLdb	Health_QTL	664729	32088890	31424161	12339	"Change in interferon-gamma level"	IFNGC	20567833	650	"Change in interferon-gamma level"	Immunecapacity
ENSSSCG00000039095	SLC30A10	10	Animal_QTLdb	Health_QTL	664729	32088890	31424161	17605	"Interleukin-10 level"	IL10	21199392	640	"Interleukin-10 level"	Immunecapacity
ENSSSCG00000039095	SLC30A10	10	Animal_QTLdb	Health_Association	2303500	54996430	52692930	127221	"Mean corpuscular hemoglobin concentration"	MCHC	28046140	643	"Mean corpuscular hemoglobin concentration"	bloodparameters
ENSSSCG00000030343	SLC38A9	16	Animal_QTLdb	Health_QTL	25953165	67649164	41695999	1182	"Creatine kinase level"	CK	ISU0022	202	"Creatine kinase level"	bloodparameters
ENSSSCG00000030343	SLC38A9	16	Animal_QTLdb	Health_QTL	342954	67649164	67306210	17627	"Toll-like receptor 9 level"	TLR9	21199392	739	"Toll-like receptor 9 level"	Immunecapacity
ENSSSCG00000030343	SLC38A9	16	Animal_QTLdb	Health_QTL	342954	67649164	67306210	9633	"C3c concentration"	C3C	19490209	614	"C3c concentration"	Immunecapacity
ENSSSCG00000030343	SLC38A9	16	Animal_QTLdb	Health_QTL	342954	67649164	67306210	9634	"C3c concentration"	C3C	19490209	614	"C3c concentration"	Immunecapacity
ENSSSCG00000017232	SLC9A3R1	12	Animal_QTLdb	Health_QTL	4823589	8879317	4055728	12300	"Hemoglobin"	HGB	20584270	456	"Hemoglobin"	bloodparameters
ENSSSCG00000017232	SLC9A3R1	12	Animal_QTLdb	Health_QTL	4823589	8879317	4055728	12301	"Hematocrit"	HCT	20584270	455	"Hematocrit"	bloodparameters
ENSSSCG00000017232	SLC9A3R1	12	Animal_QTLdb	Health_QTL	114899	23672762	23557863	17607	"Interleukin-10 level"	IL10	21199392	640	"Interleukin-10 level"	Immunecapacity
ENSSSCG00000017232	SLC9A3R1	12	Animal_QTLdb	Health_QTL	114899	23672762	23557863	17624	"Toll-like receptor 9 level"	TLR9	21199392	739	"Toll-like receptor 9 level"	Immunecapacity
ENSSSCG00000008478	SOS1	3	Animal_QTLdb	Health_QTL	100216075	127042542	26826467	17614	"Toll-like receptor 2 level"	TLR2	21199392	738	"Toll-like receptor 2 level"	Immunecapacity
ENSSSCG00000008478	SOS1	3	Animal_QTLdb	Health_QTL	100216075	143758669	43542594	6367	"Creatinine level"	CREAT	19016680	524	"Creatinine level"	bloodparameters
ENSSSCG00000015962	SP3	15	Animal_QTLdb	Health_QTL	57165536	127880313	70714777	17855	"CD4-positive/CD8-positive leukocyte ratio"	CD4CD8R	21923905	745	"CD4-positive/CD8-positive leukocyte ratio"	Immunecapacity
ENSSSCG00000015962	SP3	15	Animal_QTLdb	Health_QTL	25021683	112762745	87741062	5405	"Red blood cell count"	RBC	17627803	475	"Red blood cell count"	bloodparameters
ENSSSCG00000015962	SP3	15	Animal_QTLdb	Health_QTL	28179622	154567794	126388172	15081	"Creatinine level"	CREAT	22496488	524	"Creatinine level"	bloodparameters
ENSSSCG00000014422	SPINK5	2	Animal_QTLdb	Health_Association	145959095	151354953	5395858	23447	"Interferon-gamma level"	IFNG	24098351	639	"Interferon-gamma level"	Immunecapacity
ENSSSCG00000014422	SPINK5	2	Animal_QTLdb	Health_Association	145959095	151354953	5395858	23474	"Immunoglobulin G level"	IGG	24098351	749	"Immunoglobulin G level"	Immunecapacity
ENSSSCG00000014422	SPINK5	2	Animal_QTLdb	Health_Association	145959095	151354953	5395858	23475	"Immunoglobulin G level"	IGG	24098351	749	"Immunoglobulin G level"	Immunecapacity
ENSSSCG00000014422	SPINK5	2	Animal_QTLdb	Health_Association	145959095	151354953	5395858	23476	"Immunoglobulin G level"	IGG	24098351	749	"Immunoglobulin G level"	Immunecapacity
ENSSSCG00000014422	SPINK5	2	Animal_QTLdb	Health_Association	145959095	151354953	5395858	23477	"Immunoglobulin G level"	IGG	24098351	749	"Immunoglobulin G level"	Immunecapacity
ENSSSCG00000014422	SPINK5	2	Animal_QTLdb	Health_Association	145959095	151354953	5395858	24120	"Cortisol level"	CORT	23029068	108	"Cortisol level"	bloodparameters
ENSSSCG00000014422	SPINK5	2	Animal_QTLdb	Health_Association	145959095	151354953	5395858	24121	"Cortisol level"	CORT	23029068	108	"Cortisol level"	bloodparameters
ENSSSCG00000014422	SPINK5	2	Animal_QTLdb	Health_Association	145959095	151354953	5395858	24122	"Cortisol level"	CORT	23029068	108	"Cortisol level"	bloodparameters
ENSSSCG00000014422	SPINK5	2	Animal_QTLdb	Health_Association	145959095	151354953	5395858	24123	"Cortisol level"	CORT	23029068	108	"Cortisol level"	bloodparameters
ENSSSCG00000014422	SPINK5	2	Animal_QTLdb	Health_Association	145959095	151354953	5395858	24124	"Cortisol level"	CORT	23029068	108	"Cortisol level"	bloodparameters
ENSSSCG00000014422	SPINK5	2	Animal_QTLdb	Health_Association	145959095	151354953	5395858	24125	"Cortisol level"	CORT	23029068	108	"Cortisol level"	bloodparameters
ENSSSCG00000014422	SPINK5	2	Animal_QTLdb	Health_Association	145959095	151354953	5395858	24126	"Cortisol level"	CORT	23029068	108	"Cortisol level"	bloodparameters
ENSSSCG00000014422	SPINK5	2	Animal_QTLdb	Health_Association	145959095	151354953	5395858	24127	"Cortisol level"	CORT	23029068	108	"Cortisol level"	bloodparameters
ENSSSCG00000014422	SPINK5	2	Animal_QTLdb	Health_QTL	38367026	162569375	124202349	9615	"C3c concentration"	C3C	19490209	614	"C3c concentration"	Immunecapacity
ENSSSCG00000014422	SPINK5	2	Animal_QTLdb	Health_QTL	609757	162569375	161959618	9612	"C3c concentration"	C3C	19490209	614	"C3c concentration"	Immunecapacity
ENSSSCG00000014422	SPINK5	2	Animal_QTLdb	Health_QTL	609757	162569375	161959618	9613	"C3c concentration"	C3C	19490209	614	"C3c concentration"	Immunecapacity
ENSSSCG00000014422	SPINK5	2	Animal_QTLdb	Health_QTL	609757	162569375	161959618	9614	"C3c concentration"	C3C	19490209	614	"C3c concentration"	Immunecapacity
ENSSSCG00000009216	SPP1	8	Animal_QTLdb	Health_QTL	120532322	136739744	16207422	5400	"Red blood cell count"	RBC	17627803	475	"Red blood cell count"	bloodparameters
ENSSSCG00000009216	SPP1	8	Animal_QTLdb	Health_QTL	120532322	136739744	16207422	5401	"Red blood cell count"	RBC	17627803	475	"Red blood cell count"	bloodparameters
ENSSSCG00000009216	SPP1	8	Animal_QTLdb	Health_QTL	120532322	136739744	16207422	5406	"Red blood cell count"	RBC	17627803	475	"Red blood cell count"	bloodparameters
ENSSSCG00000009216	SPP1	8	Animal_QTLdb	Health_QTL	120532322	136739744	16207422	5410	"Red blood cell count"	RBC	17627803	475	"Red blood cell count"	bloodparameters
ENSSSCG00000009216	SPP1	8	Animal_QTLdb	Health_QTL	120532322	136739744	16207422	5415	"Hematocrit"	HCT	17627803	455	"Hematocrit"	bloodparameters
ENSSSCG00000009216	SPP1	8	Animal_QTLdb	Health_QTL	120532322	136739744	16207422	5458	"White blood cell number"	WBC	18307579	99	"White blood cell number"	Immunecapacity
ENSSSCG00000005617	STXBP1	1	Animal_QTLdb	Health_QTL	265323610	279095904	13772294	5456	"White blood cell number"	WBC	18307579	99	"White blood cell number"	Immunecapacity
ENSSSCG00000005617	STXBP1	1	Animal_QTLdb	Health_QTL	265323610	279095904	13772294	5461	"White blood cell number"	WBC	18307579	99	"White blood cell number"	Immunecapacity
ENSSSCG00000005617	STXBP1	1	Animal_QTLdb	Health_QTL	257944209	292955427	35011218	9611	"C3c concentration"	C3C	19490209	614	"C3c concentration"	Immunecapacity
ENSSSCG00000005617	STXBP1	1	Animal_QTLdb	Health_QTL	20064508	274130998	254066490	15047	"White blood cell number"	WBC	22035003	99	"White blood cell number"	Immunecapacity
ENSSSCG00000001709	SUPT3H	7	Animal_QTLdb	Health_QTL	39516640	39935984	419344	6532	"Hematocrit"	HCT	18855049	455	"Hematocrit"	bloodparameters
ENSSSCG00000001709	SUPT3H	7	Animal_QTLdb	Health_QTL	39516640	39935984	419344	6534	"Hemoglobin"	HGB	18855049	456	"Hemoglobin"	bloodparameters
ENSSSCG00000001709	SUPT3H	7	Animal_QTLdb	Health_QTL	30929840	45102432	14172592	1056	"Creatine kinase level"	CK	ISU0013	202	"Creatine kinase level"	bloodparameters
ENSSSCG00000001709	SUPT3H	7	Animal_QTLdb	Health_QTL	38992356	91621050	52628694	9623	"C3c concentration"	C3C	19490209	614	"C3c concentration"	Immunecapacity
ENSSSCG00000001709	SUPT3H	7	Animal_QTLdb	Health_QTL	36993248	99614552	62621304	5389	"Hemoglobin"	HGB	17627803	456	"Hemoglobin"	bloodparameters
ENSSSCG00000001709	SUPT3H	7	Animal_QTLdb	Health_QTL	36993248	99614552	62621304	5397	"Red blood cell count"	RBC	17627803	475	"Red blood cell count"	bloodparameters
ENSSSCG00000001709	SUPT3H	7	Animal_QTLdb	Health_QTL	36993248	99614552	62621304	5412	"Hematocrit"	HCT	17627803	455	"Hematocrit"	bloodparameters
ENSSSCG00000001709	SUPT3H	7	Animal_QTLdb	Health_QTL	36993248	99614552	62621304	5426	"Mean corpuscular hemoglobin content"	MCH	17627803	476	"Mean corpuscular hemoglobin content"	bloodparameters
ENSSSCG00000001709	SUPT3H	7	Animal_QTLdb	Health_QTL	36993248	99614552	62621304	6371	"Creatinine level"	CREAT	19016680	524	"Creatinine level"	bloodparameters
ENSSSCG00000011176	SUSD4	10	Animal_QTLdb	Health_QTL	664729	32088890	31424161	12339	"Change in interferon-gamma level"	IFNGC	20567833	650	"Change in interferon-gamma level"	Immunecapacity
ENSSSCG00000011176	SUSD4	10	Animal_QTLdb	Health_QTL	664729	32088890	31424161	17605	"Interleukin-10 level"	IL10	21199392	640	"Interleukin-10 level"	Immunecapacity
ENSSSCG00000011176	SUSD4	10	Animal_QTLdb	Health_Association	2303500	54996430	52692930	127221	"Mean corpuscular hemoglobin concentration"	MCHC	28046140	643	"Mean corpuscular hemoglobin concentration"	bloodparameters
ENSSSCG00000012034	TIAM1	13	Animal_QTLdb	Health_QTL	194995520	205730101	10734581	12270	"Interleukin-10 level"	IL10	20477803	640	"Interleukin-10 level"	Immunecapacity
ENSSSCG00000012034	TIAM1	13	Animal_QTLdb	Health_QTL	194995520	205730101	10734581	12304	"Mean corpuscular volume"	MCV	20584270	548	"Mean corpuscular volume"	bloodparameters
ENSSSCG00000012034	TIAM1	13	Animal_QTLdb	Health_QTL	185385437	206710160	21324723	15063	"Mean corpuscular hemoglobin content"	MCH	22035003	476	"Mean corpuscular hemoglobin content"	bloodparameters
ENSSSCG00000012034	TIAM1	13	Animal_QTLdb	Health_QTL	172283983	205730101	33446118	21320	"Phagocytic activity"	PHAGO	22509953	777	"Phagocytic activity"	Immunecapacity
ENSSSCG00000012034	TIAM1	13	Animal_QTLdb	Health_QTL	159374767	206658205	47283438	5391	"Hemoglobin"	HGB	17627803	456	"Hemoglobin"	bloodparameters
ENSSSCG00000012034	TIAM1	13	Animal_QTLdb	Health_QTL	159374767	206658205	47283438	5396	"Hemoglobin"	HGB	17627803	456	"Hemoglobin"	bloodparameters
ENSSSCG00000012034	TIAM1	13	Animal_QTLdb	Health_QTL	159374767	206658205	47283438	5402	"Red blood cell count"	RBC	17627803	475	"Red blood cell count"	bloodparameters
ENSSSCG00000012034	TIAM1	13	Animal_QTLdb	Health_QTL	159374767	206658205	47283438	5414	"Hematocrit"	HCT	17627803	455	"Hematocrit"	bloodparameters
ENSSSCG00000012034	TIAM1	13	Animal_QTLdb	Health_QTL	159374767	206658205	47283438	5416	"Hematocrit"	HCT	17627803	455	"Hematocrit"	bloodparameters
ENSSSCG00000012034	TIAM1	13	Animal_QTLdb	Health_QTL	159374767	206658205	47283438	5428	"Mean corpuscular hemoglobin content"	MCH	17627803	476	"Mean corpuscular hemoglobin content"	bloodparameters
ENSSSCG00000024088	TLN2	1	Animal_QTLdb	Health_Association	109246878	109246918	40	107512	"Mean corpuscular volume"	MCV	27434032	548	"Mean corpuscular volume"	bloodparameters
ENSSSCG00000024088	TLN2	1	Animal_QTLdb	Health_QTL	63012552	226764071	163751519	5420	"Hematocrit"	HCT	17627803	455	"Hematocrit"	bloodparameters
ENSSSCG00000024088	TLN2	1	Animal_QTLdb	Health_QTL	63012552	226764071	163751519	5468	"Lymphocyte number"	LYMPH	18307579	447	"Lymphocyte number"	Immunecapacity
ENSSSCG00000024088	TLN2	1	Animal_QTLdb	Health_QTL	63012552	226764071	163751519	6366	"Creatinine level"	CREAT	19016680	524	"Creatinine level"	bloodparameters
ENSSSCG00000024088	TLN2	1	Animal_QTLdb	Health_QTL	62261447	233806417	171544970	611	"White blood cell number"	WBC	9670960	99	"White blood cell number"	Immunecapacity
ENSSSCG00000024088	TLN2	1	Animal_QTLdb	Health_QTL	35389848	228164160	192774312	4260	"CD2-positive leukocyte number"	CD2L	16026345	449	"CD2-positive leukocyte number"	Immunecapacity
ENSSSCG00000024088	TLN2	1	Animal_QTLdb	Health_QTL	35389848	228164160	192774312	4261	"CD4-positive leukocyte number"	CD4L	16026345	450	"CD4-positive leukocyte number"	Immunecapacity
ENSSSCG00000024088	TLN2	1	Animal_QTLdb	Health_QTL	20064508	274130998	254066490	15047	"White blood cell number"	WBC	22035003	99	"White blood cell number"	Immunecapacity
ENSSSCG00000009007	TMEM131L	8	Animal_QTLdb	Health_Association	75556647	75556687	40	29659	"Mean corpuscular hemoglobin content"	MCH	24797309	476	"Mean corpuscular hemoglobin content"	bloodparameters
ENSSSCG00000009007	TMEM131L	8	Animal_QTLdb	Health_Association	75556647	75556687	40	29660	"Mean corpuscular volume"	MCV	24797309	548	"Mean corpuscular volume"	bloodparameters
ENSSSCG00000009007	TMEM131L	8	Animal_QTLdb	Health_QTL	72039691	77429212	5389521	154	"Stress-induced alteration in number of neutrophils"	IMM	10895309	104	"Stress-induced alteration in number of neutrophils"	Immunecapacity
ENSSSCG00000009007	TMEM131L	8	Animal_QTLdb	Health_QTL	62200211	79533086	17332875	22146	"Red blood cell count"	RBC	23691082	475	"Red blood cell count"	bloodparameters
ENSSSCG00000009007	TMEM131L	8	Animal_QTLdb	Health_QTL	62200211	80103382	17903171	22166	"Red blood cell count"	RBC	23691082	475	"Red blood cell count"	bloodparameters
ENSSSCG00000009007	TMEM131L	8	Animal_QTLdb	Health_QTL	39840424	77429212	37588788	15054	"Mean corpuscular volume"	MCV	22035003	548	"Mean corpuscular volume"	bloodparameters
ENSSSCG00000009007	TMEM131L	8	Animal_QTLdb	Health_QTL	39840424	77429212	37588788	4265	"Lymphocyte number"	LYMPH	16026345	447	"Lymphocyte number"	Immunecapacity
ENSSSCG00000009007	TMEM131L	8	Animal_QTLdb	Health_QTL	39840424	77429212	37588788	4267	"N1c-positive leukocyte number"	N1cL	16026345	453	"N1c-positive leukocyte number"	Immunecapacity
ENSSSCG00000009007	TMEM131L	8	Animal_QTLdb	Health_QTL	39840424	77429212	37588788	4268	"IgM-positive leukocyte number"	IGML	16026345	448	"IgM-positive leukocyte number"	Immunecapacity
ENSSSCG00000009007	TMEM131L	8	Animal_QTLdb	Health_QTL	39840424	77429212	37588788	4278	"Hematocrit"	HCT	16026345	455	"Hematocrit"	bloodparameters
ENSSSCG00000009007	TMEM131L	8	Animal_QTLdb	Health_QTL	32779044	79533086	46754042	22164	"Mean corpuscular volume"	MCV	23691082	548	"Mean corpuscular volume"	bloodparameters
ENSSSCG00000009007	TMEM131L	8	Animal_QTLdb	Health_QTL	39840424	90653103	50812679	15053	"Red blood cell count"	RBC	22035003	475	"Red blood cell count"	bloodparameters
ENSSSCG00000009007	TMEM131L	8	Animal_QTLdb	Health_QTL	26534249	77429212	50894963	15055	"Mean corpuscular hemoglobin content"	MCH	22035003	476	"Mean corpuscular hemoglobin content"	bloodparameters
ENSSSCG00000009007	TMEM131L	8	Animal_QTLdb	Health_QTL	39840424	108610930	68770506	4277	"Hemoglobin"	HGB	16026345	456	"Hemoglobin"	bloodparameters
ENSSSCG00000009007	TMEM131L	8	Animal_QTLdb	Health_QTL	811090	77429212	76618122	9645	"Haptoglobin concentration"	HAPT	19490209	615	"Haptoglobin concentration"	bloodparameters
ENSSSCG00000009007	TMEM131L	8	Animal_QTLdb	Health_QTL	26534249	108610930	82076681	15052	"Platelet count"	PLTCT	22035003	512	"Platelet count"	bloodparameters
ENSSSCG00000031794	TNFAIP8L3	1	Animal_QTLdb	Health_QTL	63012552	226764071	163751519	5420	"Hematocrit"	HCT	17627803	455	"Hematocrit"	bloodparameters
ENSSSCG00000031794	TNFAIP8L3	1	Animal_QTLdb	Health_QTL	63012552	226764071	163751519	5468	"Lymphocyte number"	LYMPH	18307579	447	"Lymphocyte number"	Immunecapacity
ENSSSCG00000031794	TNFAIP8L3	1	Animal_QTLdb	Health_QTL	63012552	226764071	163751519	6366	"Creatinine level"	CREAT	19016680	524	"Creatinine level"	bloodparameters
ENSSSCG00000031794	TNFAIP8L3	1	Animal_QTLdb	Health_QTL	62261447	233806417	171544970	611	"White blood cell number"	WBC	9670960	99	"White blood cell number"	Immunecapacity
ENSSSCG00000031794	TNFAIP8L3	1	Animal_QTLdb	Health_QTL	35389848	228164160	192774312	4260	"CD2-positive leukocyte number"	CD2L	16026345	449	"CD2-positive leukocyte number"	Immunecapacity
ENSSSCG00000031794	TNFAIP8L3	1	Animal_QTLdb	Health_QTL	35389848	228164160	192774312	4261	"CD4-positive leukocyte number"	CD4L	16026345	450	"CD4-positive leukocyte number"	Immunecapacity
ENSSSCG00000031794	TNFAIP8L3	1	Animal_QTLdb	Health_QTL	20064508	274130998	254066490	15047	"White blood cell number"	WBC	22035003	99	"White blood cell number"	Immunecapacity
ENSSSCG00000000078	TNRC6B	5	Animal_QTLdb	Health_QTL	3688083	19558279	15870196	21322	"Hemolytic complement activity (alternative pathway)"	AH50	22509953	612	"Hemolytic complement activity (alternative pathway)"	Immunecapacity
ENSSSCG00000000078	TNRC6B	5	Animal_QTLdb	Health_QTL	3722572	34660429	30937857	17840	"CD4-positive leukocyte percentage"	CD4LP	21923905	743	"CD4-positive leukocyte percentage"	Immunecapacity
ENSSSCG00000000078	TNRC6B	5	Animal_QTLdb	Health_QTL	7985523	44572091	36586568	9620	"C3c concentration"	C3C	19490209	614	"C3c concentration"	Immunecapacity
ENSSSCG00000034373	TNRC6C	12	Animal_QTLdb	Health_QTL	114899	23672762	23557863	17607	"Interleukin-10 level"	IL10	21199392	640	"Interleukin-10 level"	Immunecapacity
ENSSSCG00000034373	TNRC6C	12	Animal_QTLdb	Health_QTL	114899	23672762	23557863	17624	"Toll-like receptor 9 level"	TLR9	21199392	739	"Toll-like receptor 9 level"	Immunecapacity
ENSSSCG00000021068	TRAF5	9	Animal_QTLdb	Health_QTL	128983346	139744874	10761528	12294	"Mean corpuscular volume"	MCV	20584270	548	"Mean corpuscular volume"	bloodparameters
ENSSSCG00000021068	TRAF5	9	Animal_QTLdb	Health_QTL	128983346	147506758	18523412	15056	"Hemoglobin"	HGB	22035003	456	"Hemoglobin"	bloodparameters
ENSSSCG00000021068	TRAF5	9	Animal_QTLdb	Health_QTL	128983346	147506758	18523412	15057	"Mean corpuscular volume"	MCV	22035003	548	"Mean corpuscular volume"	bloodparameters
ENSSSCG00000021068	TRAF5	9	Animal_QTLdb	Health_QTL	128983346	147506758	18523412	15058	"Mean corpuscular hemoglobin content"	MCH	22035003	476	"Mean corpuscular hemoglobin content"	bloodparameters
ENSSSCG00000021068	TRAF5	9	Animal_QTLdb	Health_QTL	128983346	147506758	18523412	15059	"Mean corpuscular hemoglobin concentration"	MCHC	22035003	643	"Mean corpuscular hemoglobin concentration"	bloodparameters
ENSSSCG00000017614	TRIM25	12	Animal_QTLdb	Health_QTL	23672762	38822400	15149638	1123	"Creatine kinase level"	CK	ISU0018	202	"Creatine kinase level"	bloodparameters
ENSSSCG00000017614	TRIM25	12	Animal_QTLdb	Health_QTL	26242726	47807859	21565133	12303	"Red cell distribution width"	RCDW	20584270	549	"Red cell distribution width"	bloodparameters
ENSSSCG00000017614	TRIM25	12	Animal_QTLdb	Health_QTL	23672762	60040247	36367485	17608	"Interleukin-10 level"	IL10	21199392	640	"Interleukin-10 level"	Immunecapacity
ENSSSCG00000017614	TRIM25	12	Animal_QTLdb	Health_QTL	23672762	60040247	36367485	17616	"Toll-like receptor 2 level"	TLR2	21199392	738	"Toll-like receptor 2 level"	Immunecapacity
ENSSSCG00000017614	TRIM25	12	Animal_QTLdb	Health_QTL	23672762	60040247	36367485	17625	"Toll-like receptor 9 level"	TLR9	21199392	739	"Toll-like receptor 9 level"	Immunecapacity
ENSSSCG00000046003	TSC1	1	Animal_QTLdb	Health_QTL	265323610	279095904	13772294	5456	"White blood cell number"	WBC	18307579	99	"White blood cell number"	Immunecapacity
ENSSSCG00000046003	TSC1	1	Animal_QTLdb	Health_QTL	265323610	279095904	13772294	5461	"White blood cell number"	WBC	18307579	99	"White blood cell number"	Immunecapacity
ENSSSCG00000046003	TSC1	1	Animal_QTLdb	Health_QTL	257944209	292955427	35011218	9611	"C3c concentration"	C3C	19490209	614	"C3c concentration"	Immunecapacity
ENSSSCG00000046003	TSC1	1	Animal_QTLdb	Health_QTL	20064508	274130998	254066490	15047	"White blood cell number"	WBC	22035003	99	"White blood cell number"	Immunecapacity
ENSSSCG00000022988	TSPEAR	13	Animal_QTLdb	Health_QTL	205730101	215809897	10079796	21329	"Cortisol level"	CORT	22509953	108	"Cortisol level"	bloodparameters
ENSSSCG00000000144	TXN2	5	Animal_QTLdb	Health_QTL	3688083	19558279	15870196	21322	"Hemolytic complement activity (alternative pathway)"	AH50	22509953	612	"Hemolytic complement activity (alternative pathway)"	Immunecapacity
ENSSSCG00000000144	TXN2	5	Animal_QTLdb	Health_QTL	3722572	34660429	30937857	17840	"CD4-positive leukocyte percentage"	CD4LP	21923905	743	"CD4-positive leukocyte percentage"	Immunecapacity
ENSSSCG00000000144	TXN2	5	Animal_QTLdb	Health_QTL	7985523	44572091	36586568	9620	"C3c concentration"	C3C	19490209	614	"C3c concentration"	Immunecapacity
ENSSSCG00000004744	TYRO3	1	Animal_QTLdb	Health_QTL	125024752	151349204	26324452	7215	"Hemoglobin"	HGB	18855049	456	"Hemoglobin"	bloodparameters
ENSSSCG00000004744	TYRO3	1	Animal_QTLdb	Health_QTL	63012552	226764071	163751519	5420	"Hematocrit"	HCT	17627803	455	"Hematocrit"	bloodparameters
ENSSSCG00000004744	TYRO3	1	Animal_QTLdb	Health_QTL	63012552	226764071	163751519	5468	"Lymphocyte number"	LYMPH	18307579	447	"Lymphocyte number"	Immunecapacity
ENSSSCG00000004744	TYRO3	1	Animal_QTLdb	Health_QTL	63012552	226764071	163751519	6366	"Creatinine level"	CREAT	19016680	524	"Creatinine level"	bloodparameters
ENSSSCG00000004744	TYRO3	1	Animal_QTLdb	Health_QTL	62261447	233806417	171544970	611	"White blood cell number"	WBC	9670960	99	"White blood cell number"	Immunecapacity
ENSSSCG00000004744	TYRO3	1	Animal_QTLdb	Health_QTL	35389848	228164160	192774312	4260	"CD2-positive leukocyte number"	CD2L	16026345	449	"CD2-positive leukocyte number"	Immunecapacity
ENSSSCG00000004744	TYRO3	1	Animal_QTLdb	Health_QTL	35389848	228164160	192774312	4261	"CD4-positive leukocyte number"	CD4L	16026345	450	"CD4-positive leukocyte number"	Immunecapacity
ENSSSCG00000004744	TYRO3	1	Animal_QTLdb	Health_QTL	20064508	274130998	254066490	15047	"White blood cell number"	WBC	22035003	99	"White blood cell number"	Immunecapacity
ENSSSCG00000000712	VWF	5	Animal_QTLdb	Health_QTL	44572091	85756451	41184360	9643	"Haptoglobin concentration"	HAPT	19490209	615	"Haptoglobin concentration"	bloodparameters
ENSSSCG00000000712	VWF	5	Animal_QTLdb	Health_QTL	19558279	82096612	62538333	15049	"White blood cell number"	WBC	22035003	99	"White blood cell number"	Immunecapacity
ENSSSCG00000009300	WASF3	11	Animal_QTLdb	Health_QTL	1111096	26135817	25024721	5427	"Mean corpuscular hemoglobin content"	MCH	17627803	476	"Mean corpuscular hemoglobin content"	bloodparameters
ENSSSCG00000009300	WASF3	11	Animal_QTLdb	Health_QTL	1111096	26135817	25024721	5466	"Lymphocyte number"	LYMPH	18307579	447	"Lymphocyte number"	Immunecapacity
ENSSSCG00000009300	WASF3	11	Animal_QTLdb	Health_QTL	1111096	26135817	25024721	5477	"Segmented neutrophil number"	SNEUT	18307579	445	"Segmented neutrophil number"	Immunecapacity
ENSSSCG00000009300	WASF3	11	Animal_QTLdb	Health_QTL	1111096	26135817	25024721	5493	"Monocyte number"	MONO	18307579	480	"Monocyte number"	Immunecapacity
ENSSSCG00000002714	WDR59	6	Animal_QTLdb	Health_QTL	2352681	19536155	17183474	5425	"Mean corpuscular hemoglobin content"	MCH	17627803	476	"Mean corpuscular hemoglobin content"	bloodparameters
ENSSSCG00000034154	WNK2	3	Animal_QTLdb	Health_Association	42775924	42775964	40	127285	"CD8-negative leukocyte percentage"	CD8NLP	28046140	873	"CD8-negative leukocyte percentage"	Immunecapacity
ENSSSCG00000034154	WNK2	3	Animal_QTLdb	Health_Association	42775924	42775964	40	127298	"CD8-positive leukocyte percentage"	CD8LP	28046140	744	"CD8-positive leukocyte percentage"	Immunecapacity
ENSSSCG00000034154	WNK2	3	Animal_QTLdb	Health_Association	42775924	42775964	40	127358	"CD3-negative, CD8-positive leukocyte percentage"	CD3NCD8P	28046140	871	"CD3-negative, CD8-positive leukocyte percentage"	Immunecapacity
ENSSSCG00000034154	WNK2	3	Animal_QTLdb	Health_QTL	38238763	62780348	24541585	12286	"Mean corpuscular volume"	MCV	20584270	548	"Mean corpuscular volume"	bloodparameters
ENSSSCG00000034154	WNK2	3	Animal_QTLdb	Health_QTL	21947993	46839405	24891412	7490	"Creatine kinase level"	CK	17336038	202	"Creatine kinase level"	bloodparameters
ENSSSCG00000034154	WNK2	3	Animal_QTLdb	Health_QTL	21824455	57222361	35397906	21327	"Cortisol level"	CORT	22509953	108	"Cortisol level"	bloodparameters
ENSSSCG00000034154	WNK2	3	Animal_QTLdb	Health_QTL	21824455	57222361	35397906	21332	"White blood cell number"	WBC	22509953	99	"White blood cell number"	Immunecapacity
ENSSSCG00000034154	WNK2	3	Animal_QTLdb	Health_QTL	14776389	62780348	48003959	9642	"Haptoglobin concentration"	HAPT	19490209	615	"Haptoglobin concentration"	bloodparameters
ENSSSCG00000026958	WNT10A	15	Animal_QTLdb	Health_QTL	57165536	127880313	70714777	17855	"CD4-positive/CD8-positive leukocyte ratio"	CD4CD8R	21923905	745	"CD4-positive/CD8-positive leukocyte ratio"	Immunecapacity
ENSSSCG00000026958	WNT10A	15	Animal_QTLdb	Health_QTL	28179622	154567794	126388172	15081	"Creatinine level"	CREAT	22496488	524	"Creatinine level"	bloodparameters
ENSSSCG00000036932	WNT6	15	Animal_QTLdb	Health_QTL	57165536	127880313	70714777	17855	"CD4-positive/CD8-positive leukocyte ratio"	CD4CD8R	21923905	745	"CD4-positive/CD8-positive leukocyte ratio"	Immunecapacity
ENSSSCG00000036932	WNT6	15	Animal_QTLdb	Health_QTL	28179622	154567794	126388172	15081	"Creatinine level"	CREAT	22496488	524	"Creatinine level"	bloodparameters
ENSSSCG00000027365	WNT7B	5	Animal_QTLdb	Health_QTL	844337	3688083	2843746	12336	"Interferon-gamma level"	IFNG	20567833	639	"Interferon-gamma level"	Immunecapacity
ENSSSCG00000022609	WWP2	6	Animal_QTLdb	Health_QTL	2352681	19536155	17183474	5425	"Mean corpuscular hemoglobin content"	MCH	17627803	476	"Mean corpuscular hemoglobin content"	bloodparameters
ENSSSCG00000000059	XRCC6	5	Animal_QTLdb	Health_QTL	6422491	7736033	1313542	107240	"Hematocrit"	HCT	27434032	455	"Hematocrit"	bloodparameters
ENSSSCG00000000059	XRCC6	5	Animal_QTLdb	Health_QTL	6422491	7736033	1313542	107245	"Hemoglobin"	HGB	27434032	456	"Hemoglobin"	bloodparameters
ENSSSCG00000000059	XRCC6	5	Animal_QTLdb	Health_QTL	3688083	7985523	4297440	6372	"Creatinine level"	CREAT	19016680	524	"Creatinine level"	bloodparameters
ENSSSCG00000000059	XRCC6	5	Animal_QTLdb	Health_QTL	3688083	7985523	4297440	7493	"Platelet count"	PLTCT	17336038	512	"Platelet count"	bloodparameters
ENSSSCG00000000059	XRCC6	5	Animal_QTLdb	Health_QTL	3688083	19558279	15870196	21322	"Hemolytic complement activity (alternative pathway)"	AH50	22509953	612	"Hemolytic complement activity (alternative pathway)"	Immunecapacity
ENSSSCG00000000059	XRCC6	5	Animal_QTLdb	Health_QTL	3722572	34660429	30937857	17840	"CD4-positive leukocyte percentage"	CD4LP	21923905	743	"CD4-positive leukocyte percentage"	Immunecapacity
ENSSSCG00000011166	ZMYND11	10	Animal_QTLdb	Health_QTL	61209673	72237308	11027635	5417	"Hematocrit"	HCT	17627803	455	"Hematocrit"	bloodparameters
ENSSSCG00000011166	ZMYND11	10	Animal_QTLdb	Health_QTL	61209673	72237308	11027635	6369	"Creatinine level"	CREAT	19016680	524	"Creatinine level"	bloodparameters
ENSSSCG00000011166	ZMYND11	10	Animal_QTLdb	Health_QTL	61130562	72237308	11106746	9648	"Haptoglobin concentration"	HAPT	19490209	615	"Haptoglobin concentration"	bloodparameters
ENSSSCG00000011166	ZMYND11	10	Animal_QTLdb	Health_QTL	54177398	69339693	15162295	21328	"Cortisol level"	CORT	22509953	108	"Cortisol level"	bloodparameters

## Sheet: Human_GWAS_Catalog
ENSEMBL_ID_HUMAN	GENE_NAME	PUBMED_ID	TRAIT	REGION	CHR_ID	CHR_POS	SNPS	REPORTED GENE(S)	MAPPED_GENE	MAPPED_TRAIT
ENSG00000125257	ABCC4	22139419	Platelet count	13q32.1	13	95245953	rs4148441	ABCC4	ABCC4	platelet count
ENSG00000125257	ABCC4	24816252	Blood metabolite levels	13q32.1	13	95270511	rs8002180	ABCC4	ABCC4	blood metabolite measurement
ENSG00000125257	ABCC4	27863252	Platelet count	13q32.1	13	95242373	rs9524862	ABCC4	ABCC4	platelet count
ENSG00000125257	ABCC4	27863252	Platelet count	13q32.1	13	95247462	rs4148435	ABCC4	ABCC4	platelet count
ENSG00000125257	ABCC4	27863252	Plateletcrit	13q32.1	13	95242683	rs9516547	ABCC4	ABCC4	platelet crit
ENSG00000125257	ABCC4	27863252	Plateletcrit	13q32.1	13	95248987	rs4773860	ABCC4	ABCC4	platelet crit
ENSG00000125257	ABCC4	29403010	Platelet count	13q32.1	13	95247462	rs4148435	ABCC4	ABCC4	platelet count
ENSG00000125257	ABCC4	31217584	Platelet count	13q32.1	13	95245953	rs4148441	NR	ABCC4	platelet count
ENSG00000125257	ABCC4	32888493	Platelet count	13q32.1	13	95244245	rs7324464	NR	ABCC4	platelet count
ENSG00000125257	ABCC4	32888493	Platelet count	13q32.1	13	95244067	rs6492772	NR	ABCC4	platelet count
ENSG00000125257	ABCC4	32888493	Platelet count	13q32.1	13	95244245	rs7324464	NR	ABCC4	platelet count
ENSG00000125257	ABCC4	32888494	Platelet count	13q32.1	13	95244245	rs7324464	ABCC4	ABCC4	platelet count
ENSG00000125257	ABCC4	32888494	Platelet count	13q32.1	13	95247353	rs4148436	ABCC4	ABCC4	platelet count
ENSG00000125257	ABCC4	32888494	Plateletcrit	13q32.1	13	95245105	rs4148445	ABCC4	ABCC4	platelet crit
ENSG00000125257	ABCC4	32888494	Plateletcrit	13q32.1	13	95247353	rs4148436	ABCC4	ABCC4	platelet crit
ENSG00000278540	ACACA	27989323	Macrophage inflammatory protein 1b levels	17q12	17	37159111	rs182210624	NR	ACACA, ACACA	macrophage inflammatory protein 1b measurement
ENSG00000278540	ACACA	27989323	Macrophage inflammatory protein 1b levels	17q12	17	37365406	rs185128671	NR	ACACA, ACACA	macrophage inflammatory protein 1b measurement
ENSG00000278540	ACACA	32888493	Hematocrit	17q12	17	37399875	rs1112174	NR	ACACA, ACACA	hematocrit
ENSG00000278540	ACACA	32888493	Lymphocyte counts	17q12	17	37399875	rs1112174	NR	ACACA, ACACA	lymphocyte count
ENSG00000197142	ACSL5	27863252	Mean platelet volume	10q25.2	10	112391369	rs35383388	ACSL5	ACSL5	mean platelet volume
ENSG00000197142	ACSL5	27863252	Mean platelet volume	10q25.2	10	112394994	rs146605626	ACSL5	ACSL5	mean platelet volume
ENSG00000197142	ACSL5	32888494	Basophil percentage of white cells	10q25.2	10	112426866	rs2256368	ACSL5	ZDHHC6, ACSL5	basophil percentage of leukocytes
ENSG00000197142	ACSL5	32888493	Mean platelet volume	10q25.2	10	112395828	rs11195945	NR	AL157786.1, ACSL5	mean platelet volume
ENSG00000197142	ACSL5	32888493	Mean platelet volume	10q25.2	10	112391369	rs35383388	NR	ACSL5	mean platelet volume
ENSG00000197142	ACSL5	32888494	Mean platelet volume	10q25.2	10	112378896	rs561263417	ACSL5	ACSL5	mean platelet volume
ENSG00000197142	ACSL5	32888494	Mean platelet volume	10q25.2	10	112391369	rs35383388	ACSL5	ACSL5	mean platelet volume
ENSG00000197142	ACSL5	32888494	Mean platelet volume	10q25.2	10	112394994	rs146605626	ACSL5	ACSL5	mean platelet volume
ENSG00000197142	ACSL5	32888493	Platelet count	10q25.2	10	112407458	rs2419626	NR	AL157786.1, ACSL5	platelet count
ENSG00000197142	ACSL5	32888494	Platelet count	10q25.2	10	112381345	rs79671623	ACSL5	ACSL5	platelet count
ENSG00000197142	ACSL5	32888493	Platelet count	10q25.2	10	112407458	rs2419626	NR	AL157786.1, ACSL5	platelet count
ENSG00000160323	ADAMTS13	27532455	Blood protein levels	9q34.2	9	133458632	rs4962153	NR	ADAMTS13, ADAMTS13	blood protein measurement
ENSG00000160323	ADAMTS13	27532455	Blood protein levels	9q34.2	9	133458632	rs4962153	NR	ADAMTS13, ADAMTS13	blood protein measurement
ENSG00000160323	ADAMTS13	27532455	Blood protein levels	9q34.2	9	133458632	rs4962153	NR	ADAMTS13, ADAMTS13	blood protein measurement
ENSG00000160323	ADAMTS13	27532455	Blood protein levels	9q34.2	9	133458632	rs4962153	NR	ADAMTS13, ADAMTS13	blood protein measurement
ENSG00000160323	ADAMTS13	28240269	Blood protein levels	9q34.2	9	133440409	rs28647808	NR	ADAMTS13, ADAMTS13	a disintegrin and metalloproteinase with thrombospondin motifs 13
ENSG00000160323	ADAMTS13	28240269	Blood protein levels	9q34.2	9	133416633	rs3118663	SURF2, SURF1, REXO4, SURF6, MED22, RP11-244N20.7, ADAMTS13, Y_RNA, SNORD24, RPL7A, SNORD36B, SNORD36A, AL593848.2, SNORD36C, SURF4	REXO4, REXO4, ADAMTS13, ADAMTS13	a disintegrin and metalloproteinase with thrombospondin motifs 13
ENSG00000160323	ADAMTS13	29875488	Blood protein levels	9q34.2	9	133427946	rs3758349	NR	ADAMTS13, ADAMTS13	blood protein measurement
ENSG00000160323	ADAMTS13	29875488	Blood protein levels	9q34.2	9	133434600	rs72779210	NR	ADAMTS13, ADAMTS13	blood protein measurement
ENSG00000160323	ADAMTS13	29875488	Blood protein levels	9q34.2	9	133442704	rs41314453	NR	ADAMTS13, ADAMTS13	blood protein measurement
ENSG00000160323	ADAMTS13	29875488	Blood protein levels	9q34.2	9	133433011	rs71503194	ADAMTS13	ADAMTS13, ADAMTS13	blood protein measurement
ENSG00000160323	ADAMTS13	30586737	vWF levels	9q34.2	9	133451246	rs28680325	ABO	ADAMTS13, ADAMTS13	von Willebrand factor measurement
ENSG00000160323	ADAMTS13	30586737	vWF levels	9q34.2	9	133451246	rs28680325	ABO	ADAMTS13, ADAMTS13	von Willebrand factor measurement
ENSG00000160323	ADAMTS13	32888494	Lymphocyte percentage of white cells	9q34.2	9	133449556	rs2301613	ADAMTS13	ADAMTS13, ADAMTS13	lymphocyte percentage of leukocytes
ENSG00000159346	ADIPOR1	27863252	Mean platelet volume	1q32.1	1	202940846	rs7539542	ADIPOR1	ADIPOR1	mean platelet volume
ENSG00000159346	ADIPOR1	32888493	Mean platelet volume	1q32.1	1	202940846	rs7539542	NR	ADIPOR1	mean platelet volume
ENSG00000159346	ADIPOR1	32888493	Mean platelet volume	1q32.1	1	202940846	rs7539542	NR	ADIPOR1	mean platelet volume
ENSG00000159346	ADIPOR1	32888494	Mean platelet volume	1q32.1	1	202940846	rs7539542	ADIPOR1	ADIPOR1	mean platelet volume
ENSG00000105221	AKT2	32888493	Lymphocyte counts	19q13.2	19	40274842	rs11665880	NR	AKT2, AC118344.1	lymphocyte count
ENSG00000105221	AKT2	32888494	Lymphocyte counts	19q13.2	19	40277821	rs73933237	AKT2	AKT2	lymphocyte count
ENSG00000105221	AKT2	32888494	Monocyte count	19q13.2	19	40277821	rs73933237	AKT2	AKT2	monocyte count
ENSG00000154188	ANGPT1	23382691	IgG glycosylation	8q23.1	8	107269199	rs6993449	NR	ANGPT1	serum IgG glycosylation measurement
ENSG00000154188	ANGPT1	24315451	Fractional exhaled nitric oxide (childhood)	8q23.1	8	107365673	rs2163870	ANGPT1	ANGPT1	nitric oxide exhalation measurement
ENSG00000154188	ANGPT1	27863252	High light scatter reticulocyte percentage of red cells	8q23.1	8	107388433	rs145224266	ANGPT1	ANGPT1	reticulocyte count
ENSG00000154188	ANGPT1	27863252	Immature fraction of reticulocytes	8q23.1	8	107381731	rs1654723	ANGPT1	ANGPT1	reticulocyte count
ENSG00000154188	ANGPT1	30072576	Blood protein levels	8q23.1	8	107339931	rs73701100	ANGPT1	ANGPT1	blood protein measurement
ENSG00000154188	ANGPT1	30595370	Red blood cell count	8q23.1	8	107388883	rs1283705		ANGPT1	erythrocyte count
ENSG00000154188	ANGPT1	30595370	Mean corpuscular hemoglobin	8q23.1	8	107405173	rs1283686		ANGPT1	mean corpuscular hemoglobin
ENSG00000154188	ANGPT1	32888494	Red blood cell count	8q23.1	8	107409720	rs5893860	ANGPT1	ANGPT1	erythrocyte count
ENSG00000154188	ANGPT1	32888494	Mean corpuscular hemoglobin	8q23.1	8	107409720	rs5893860	ANGPT1	ANGPT1	mean corpuscular hemoglobin
ENSG00000154188	ANGPT1	32888493	Mean corpuscular hemoglobin	8q23.1	8	107404777	rs919823	NR	ANGPT1	mean corpuscular hemoglobin concentration
ENSG00000154188	ANGPT1	32888493	Mean corpuscular hemoglobin	8q23.1	8	107404777	rs919823	NR	ANGPT1	mean corpuscular hemoglobin concentration
ENSG00000154188	ANGPT1	32888493	Mean corpuscular volume	8q23.1	8	107404777	rs919823	NR	ANGPT1	mean corpuscular volume
ENSG00000154188	ANGPT1	32888493	Mean corpuscular volume	8q23.1	8	107388883	rs1283705	NR	ANGPT1	mean corpuscular volume
ENSG00000154188	ANGPT1	32888494	Mean corpuscular volume	8q23.1	8	107409720	rs5893860	ANGPT1	ANGPT1	mean corpuscular volume
ENSG00000154188	ANGPT1	32888494	Mean spheric corpuscular volume	8q23.1	8	107409720	rs5893860	ANGPT1	ANGPT1	mean corpuscular volume
ENSG00000154188	ANGPT1	32888494	Mean reticulocyte volume	8q23.1	8	107409720	rs5893860	ANGPT1	ANGPT1	mean reticulocyte volume
ENSG00000154188	ANGPT1	32888493	Monocyte count	8q23.1	8	107258200	rs2022959	NR	ANGPT1	monocyte count
ENSG00000154188	ANGPT1	32888494	Platelet distribution width	8q23.1	8	107409720	rs5893860	ANGPT1	ANGPT1	platelet component distribution width
ENSG00000154188	ANGPT1	32888493	Red blood cell count	8q23.1	8	107388883	rs1283705	NR	ANGPT1	red blood cell density measurement
ENSG00000154188	ANGPT1	32888493	Red blood cell count	8q23.1	8	107388883	rs1283705	NR	ANGPT1	red blood cell density measurement
ENSG00000154188	ANGPT1	32888494	High light scatter reticulocyte count	8q23.1	8	107388433	rs145224266	ANGPT1	ANGPT1	reticulocyte count
ENSG00000154188	ANGPT1	32888494	Immature fraction of reticulocytes	8q23.1	8	107397442	rs150194324	ANGPT1	ANGPT1	reticulocyte measurement
ENSG00000154188	ANGPT1	32888494	High light scatter reticulocyte percentage of red cells	8q23.1	8	107388433	rs145224266	ANGPT1	ANGPT1	reticulocyte measurement
ENSG00000154188	ANGPT1	32888494	Reticulocyte fraction of red cells	8q23.1	8	107409720	rs5893860	ANGPT1	ANGPT1	reticulocyte measurement
ENSG00000124788	ATXN1	27863252	Granulocyte count	6p22.3	6	16744456	rs1144700	ATXN1	ATXN1	granulocyte count
ENSG00000124788	ATXN1	27863252	White blood cell count	6p22.3	6	16744456	rs1144700	ATXN1	ATXN1	leukocyte count
ENSG00000124788	ATXN1	27863252	Myeloid white cell count	6p22.3	6	16744456	rs1144700	ATXN1	ATXN1	myeloid white cell count
ENSG00000124788	ATXN1	27863252	Neutrophil count	6p22.3	6	16744456	rs1144700	ATXN1	ATXN1	neutrophil count
ENSG00000124788	ATXN1	27863252	Sum basophil neutrophil counts	6p22.3	6	16744456	rs1144700	ATXN1	ATXN1	neutrophil count, basophil count
ENSG00000124788	ATXN1	27863252	Sum neutrophil eosinophil counts	6p22.3	6	16744456	rs1144700	ATXN1	ATXN1	neutrophil count, eosinophil count
ENSG00000124788	ATXN1	27863252	High light scatter reticulocyte percentage of red cells	6p22.3	6	16322747	rs557966248	ATXN1	ATXN1	reticulocyte count
ENSG00000124788	ATXN1	27863252	High light scatter reticulocyte count	6p22.3	6	16322747	rs557966248	ATXN1	ATXN1	reticulocyte count
ENSG00000124788	ATXN1	27863252	Reticulocyte fraction of red cells	6p22.3	6	16322747	rs557966248	ATXN1	ATXN1	reticulocyte count
ENSG00000124788	ATXN1	27863252	Reticulocyte count	6p22.3	6	16322747	rs557966248	ATXN1	ATXN1	reticulocyte count
ENSG00000124788	ATXN1	29403010	White blood cell count	6p22.3	6	16758194	rs1322599	ATXN1	ATXN1	leukocyte count
ENSG00000124788	ATXN1	29403010	Neutrophil count	6p22.3	6	16749780	rs562760	ATXN1	ATXN1	neutrophil count
ENSG00000124788	ATXN1	30595370	Eosinophil counts	6p22.3	6	16658900	rs760882		ATXN1	eosinophil count
ENSG00000124788	ATXN1	30595370	White blood cell count	6p22.3	6	16744456	rs1144700		ATXN1	leukocyte count
ENSG00000124788	ATXN1	32888494	White blood cell count	6p22.3	6	16744456	rs1144700	ATXN1	ATXN1	leukocyte count
ENSG00000124788	ATXN1	32888494	Lymphocyte percentage of white cells	6p22.3	6	16744456	rs1144700	ATXN1	ATXN1	lymphocyte percentage of leukocytes
ENSG00000124788	ATXN1	32888493	Monocyte count	6p22.3	6	16727229	rs1008251	NR	ATXN1	monocyte count
ENSG00000124788	ATXN1	32888493	Monocyte count	6p22.3	6	16716985	rs1150628	NR	ATXN1	monocyte count
ENSG00000124788	ATXN1	32888494	Monocyte percentage of white cells	6p22.3	6	16710829	rs6906830	ATXN1	ATXN1	monocyte percentage of leukocytes
ENSG00000124788	ATXN1	32888493	White blood cell count	6p22.3	6	16758194	rs1322599	NR	ATXN1	myeloid white cell count
ENSG00000124788	ATXN1	32888493	White blood cell count	6p22.3	6	16758194	rs1322599	NR	ATXN1	myeloid white cell count
ENSG00000124788	ATXN1	32888493	Neutrophil count	6p22.3	6	16757771	rs6915310	NR	ATXN1	neutrophil count
ENSG00000124788	ATXN1	32888493	Neutrophil count	6p22.3	6	16757771	rs6915310	NR	ATXN1	neutrophil count
ENSG00000124788	ATXN1	32888494	Neutrophil count	6p22.3	6	16744456	rs1144700	ATXN1	ATXN1	neutrophil count
ENSG00000124788	ATXN1	32888493	Neutrophil count	6p22.3	6	16757771	rs6915310	NR	ATXN1	neutrophil count
ENSG00000124788	ATXN1	32888494	Neutrophil percentage of white cells	6p22.3	6	16744456	rs1144700	ATXN1	ATXN1	neutrophil percentage of leukocytes
ENSG00000124788	ATXN1	32888494	Immature fraction of reticulocytes	6p22.3	6	16322747	rs557966248	ATXN1	ATXN1	reticulocyte measurement
ENSG00000153064	BANK1	22788528	C-reactive protein and white blood cell count	4q24	4	101481058	rs6846071	intergenic	BANK1	C-reactive protein measurement
ENSG00000153064	BANK1	27863252	Mean platelet volume	4q24	4	101878992	rs34061204	BANK1	BANK1	mean platelet volume
ENSG00000153064	BANK1	32888493	Mean platelet volume	4q24	4	101877915	rs7679882	NR	BANK1	mean platelet volume
ENSG00000153064	BANK1	32888493	Mean platelet volume	4q24	4	101877915	rs7679882	NR	BANK1	mean platelet volume
ENSG00000153064	BANK1	32888494	Mean platelet volume	4q24	4	101877915	rs7679882	BANK1	BANK1	mean platelet volume
ENSG00000166167	BTRC	29403010	Red blood cell count	10q24.32	10	101405830	rs142108859	BTRC	BTRC	erythrocyte count
ENSG00000166167	BTRC	30595370	Mean corpuscular hemoglobin	10q24.32	10	101503499	rs61874020		BTRC	mean corpuscular hemoglobin
ENSG00000166167	BTRC	30595370	Red cell distribution width	10q24.32	10	101438198	rs4615960		BTRC	red blood cell distribution width
ENSG00000166167	BTRC	32888493	Red cell distribution width	10q24.32	10	101427425	rs4917940	NR	BTRC	red blood cell distribution width
ENSG00000166167	BTRC	32888494	Red cell distribution width	10q24.32	10	101404998	rs34206285	BTRC	BTRC	red blood cell distribution width
ENSG00000157388	CACNA1D	28240269	Blood protein levels	3p21.1	3	53716057	rs4453827	CACNA1D	CACNA1D	interleukin 17 receptor B measurement
ENSG00000112576	CCND3	19862010	Mean corpuscular hemoglobin	6p21.1	6	41957421	rs9349205	BYSL, CCND3	CCND3	mean corpuscular hemoglobin
ENSG00000112576	CCND3	19820697	Hematological parameters	6p21.1	6	41957552	rs11970772	BYSL, CCND3	CCND3	mean corpuscular volume
ENSG00000112576	CCND3	19862010	Mean corpuscular volume	6p21.1	6	41957421	rs9349205	BYSL, CCND3	CCND3	mean corpuscular volume
ENSG00000112576	CCND3	20139978	Red blood cell count	6p21.1	6	41937537	rs3218097	BYSL, USP49, CCND3, MED20	CCND3	erythrocyte count
ENSG00000112576	CCND3	20139978	Mean corpuscular hemoglobin	6p21.1	6	41937537	rs3218097	BYSL, USP49, CCND3, MED20	CCND3	hemoglobin measurement, mean corpuscular hemoglobin
ENSG00000112576	CCND3	20139978	Mean corpuscular volume	6p21.1	6	41937537	rs3218097	BYSL, USP49, CCND3, MED20	CCND3	mean corpuscular volume
ENSG00000112576	CCND3	21507922	Neutrophil count	6p21.1	6	41957566	rs11968166	CCND3	CCND3	neutrophil count
ENSG00000112576	CCND3	23222517	Red blood cell traits	6p21.1	6	41946640	rs9349204	CCND3	CCND3	mean corpuscular volume
ENSG00000112576	CCND3	23263863	Mean corpuscular volume	6p21.1	6	41937537	rs3218097	BYSL, USP49, CCND3, MED20	CCND3	mean corpuscular volume
ENSG00000112576	CCND3	27668658	Cardiometabolic and hematological traits	6p21.1	6	41957260	rs112233623	CCND3	CCND3	mean corpuscular volume
ENSG00000112576	CCND3	27863252	Red blood cell count	6p21.1	6	41953503	rs10947997	CCND3	CCND3	erythrocyte count
ENSG00000112576	CCND3	27863252	Red blood cell count	6p21.1	6	41957260	rs112233623	CCND3	CCND3	erythrocyte count
ENSG00000112576	CCND3	27863252	Red blood cell count	6p21.1	6	41957421	rs9349205	CCND3	CCND3	erythrocyte count
ENSG00000112576	CCND3	27863252	Granulocyte percentage of myeloid white cells	6p21.1	6	42010872	rs144387335	CCND3	CCND3	granulocyte percentage of myeloid white cells
ENSG00000112576	CCND3	27863252	Mean corpuscular hemoglobin	6p21.1	6	41953258	rs9296369	CCND3	CCND3	mean corpuscular hemoglobin
ENSG00000112576	CCND3	27863252	Mean corpuscular hemoglobin	6p21.1	6	41957260	rs112233623	CCND3	CCND3	mean corpuscular hemoglobin
ENSG00000112576	CCND3	27863252	Mean corpuscular hemoglobin	6p21.1	6	41957552	rs11970772	CCND3	CCND3	mean corpuscular hemoglobin
ENSG00000112576	CCND3	27863252	Mean corpuscular hemoglobin	6p21.1	6	41959197	rs9394841	CCND3	CCND3	mean corpuscular hemoglobin
ENSG00000112576	CCND3	27863252	Mean corpuscular hemoglobin	6p21.1	6	42046566	rs9369327	CCND3	CCND3	mean corpuscular hemoglobin
ENSG00000112576	CCND3	27863252	Mean corpuscular volume	6p21.1	6	41953258	rs9296369	CCND3	CCND3	mean corpuscular volume
ENSG00000112576	CCND3	27863252	Mean corpuscular volume	6p21.1	6	41957260	rs112233623	CCND3	CCND3	mean corpuscular volume
ENSG00000112576	CCND3	27863252	Mean corpuscular volume	6p21.1	6	41957421	rs9349205	CCND3	CCND3	mean corpuscular volume
ENSG00000112576	CCND3	27863252	Mean corpuscular volume	6p21.1	6	41957552	rs11970772	CCND3	CCND3	mean corpuscular volume
ENSG00000112576	CCND3	27863252	Monocyte count	6p21.1	6	42010872	rs144387335	CCND3	CCND3	monocyte count
ENSG00000112576	CCND3	27863252	Monocyte percentage of white cells	6p21.1	6	42010872	rs144387335	CCND3	CCND3	monocyte percentage of leukocytes
ENSG00000112576	CCND3	27863252	Red cell distribution width	6p21.1	6	41938923	rs3218092	CCND3	CCND3	red blood cell distribution width
ENSG00000112576	CCND3	27863252	Red cell distribution width	6p21.1	6	41951438	rs143111788	CCND3	CCND3	red blood cell distribution width
ENSG00000112576	CCND3	27863252	Red cell distribution width	6p21.1	6	41957260	rs112233623	CCND3	CCND3	red blood cell distribution width
ENSG00000112576	CCND3	27863252	Red cell distribution width	6p21.1	6	41959197	rs9394841	CCND3	CCND3	red blood cell distribution width
ENSG00000112576	CCND3	27863252	Reticulocyte fraction of red cells	6p21.1	6	41984773	rs113267280	CCND3	CCND3	reticulocyte count
ENSG00000112576	CCND3	27863252	High light scatter reticulocyte count	6p21.1	6	41957421	rs9349205	CCND3	CCND3	reticulocyte count
ENSG00000112576	CCND3	27863252	Reticulocyte fraction of red cells	6p21.1	6	41957421	rs9349205	CCND3	CCND3	reticulocyte count
ENSG00000112576	CCND3	27863252	High light scatter reticulocyte count	6p21.1	6	41984773	rs113267280	CCND3	CCND3	reticulocyte count
ENSG00000112576	CCND3	27863252	Reticulocyte count	6p21.1	6	41953503	rs10947997	CCND3	CCND3	reticulocyte count
ENSG00000112576	CCND3	27863252	Reticulocyte count	6p21.1	6	41957421	rs9349205	CCND3	CCND3	reticulocyte count
ENSG00000112576	CCND3	27863252	Reticulocyte count	6p21.1	6	41984773	rs113267280	CCND3	CCND3	reticulocyte count
ENSG00000112576	CCND3	28017375	Red blood cell count	6p21.1	6	41957421	rs9349205	CCND3	CCND3	erythrocyte count
ENSG00000112576	CCND3	28017375	Red blood cell count	6p21.1	6	41957421	rs9349205	CCND3	CCND3	erythrocyte count
ENSG00000112576	CCND3	28017375	Mean corpuscular hemoglobin	6p21.1	6	41957421	rs9349205	CCND3	CCND3	mean corpuscular hemoglobin
ENSG00000112576	CCND3	28017375	Mean corpuscular hemoglobin concentration	6p21.1	6	41937537	rs3218097	CCND3	CCND3	mean corpuscular hemoglobin concentration
ENSG00000112576	CCND3	28017375	Mean corpuscular volume	6p21.1	6	41957421	rs9349205	CCND3	CCND3	mean corpuscular volume
ENSG00000112576	CCND3	28453575	Mean corpuscular hemoglobin	6p21.1	6	42019806	rs9367125	CCND3	CCND3	mean corpuscular hemoglobin
ENSG00000112576	CCND3	28453575	Mean corpuscular volume	6p21.1	6	42015693	rs4714548	CCND3	CCND3	mean corpuscular volume
ENSG00000112576	CCND3	28957414	Red cell distribution width	6p21.1	6	41957421	rs9349205	CCND3	CCND3	red blood cell distribution width
ENSG00000112576	CCND3	28957414	Red cell distribution width	6p21.1	6	41957260	rs112233623	CCND3	CCND3	red blood cell distribution width
ENSG00000112576	CCND3	29403010	Red blood cell count	6p21.1	6	41940117	rs1410492	CCND3	CCND3	erythrocyte count
ENSG00000112576	CCND3	29403010	Mean corpuscular hemoglobin	6p21.1	6	41957193	rs16895130	NR	CCND3	mean corpuscular hemoglobin
ENSG00000112576	CCND3	29403010	Mean corpuscular hemoglobin	6p21.1	6	41957421	rs9349205	CCND3	CCND3	mean corpuscular hemoglobin
ENSG00000112576	CCND3	29403010	Mean corpuscular volume	6p21.1	6	41957193	rs16895130	NR	CCND3	mean corpuscular volume
ENSG00000112576	CCND3	29403010	Mean corpuscular volume	6p21.1	6	41957421	rs9349205	CCND3	CCND3	mean corpuscular volume
ENSG00000112576	CCND3	30595370	Eosinophil counts	6p21.1	6	42017698	rs9381118		CCND3	eosinophil count
ENSG00000112576	CCND3	30595370	Red blood cell count	6p21.1	6	41936060	rs33966734		CCND3	erythrocyte count
ENSG00000112576	CCND3	30595370	Red blood cell count	6p21.1	6	41957421	rs9349205		CCND3	erythrocyte count
ENSG00000112576	CCND3	30595370	Mean corpuscular hemoglobin	6p21.1	6	41957260	rs112233623		CCND3	mean corpuscular hemoglobin
ENSG00000112576	CCND3	30595370	Mean corpuscular hemoglobin	6p21.1	6	42007955	rs182679717		CCND3	mean corpuscular hemoglobin
ENSG00000112576	CCND3	30595370	Red cell distribution width	6p21.1	6	41957421	rs9349205		CCND3	red blood cell distribution width
ENSG00000112576	CCND3	30595370	Red cell distribution width	6p21.1	6	42044421	rs4554318		CCND3	red blood cell distribution width
ENSG00000112576	CCND3	32171239	Red blood cell count	6p21.1	6	41940117	rs1410492		CCND3	erythrocyte count
ENSG00000112576	CCND3	32171239	Red blood cell count	6p21.1	6	41940117	rs1410492		CCND3	erythrocyte count
ENSG00000112576	CCND3	32171239	Red blood cell count	6p21.1	6	41940117	rs1410492		CCND3	erythrocyte count
ENSG00000112576	CCND3	32171239	Red blood cell traits (multivariate analysis)	6p21.1	6	41940117	rs1410492	NR	CCND3	erythrocyte count, mean corpuscular hemoglobin concentration, mean corpuscular volume, hematocrit, mean corpuscular hemoglobin, red blood cell distribution width
ENSG00000112576	CCND3	32171239	Red blood cell traits (multivariate analysis)	6p21.1	6	41940117	rs1410492	NR	CCND3	erythrocyte count, mean corpuscular hemoglobin concentration, mean corpuscular volume, hematocrit, mean corpuscular hemoglobin, red blood cell distribution width
ENSG00000112576	CCND3	32171239	Mean corpuscular hemoglobin	6p21.1	6	41940117	rs1410492		CCND3	mean corpuscular hemoglobin
ENSG00000112576	CCND3	32171239	Mean corpuscular hemoglobin	6p21.1	6	41940117	rs1410492		CCND3	mean corpuscular hemoglobin
ENSG00000112576	CCND3	32171239	Mean corpuscular hemoglobin	6p21.1	6	41940117	rs1410492		CCND3	mean corpuscular hemoglobin
ENSG00000112576	CCND3	32171239	Mean corpuscular volume	6p21.1	6	41940117	rs1410492		CCND3	mean corpuscular volume
ENSG00000112576	CCND3	32171239	Mean corpuscular volume	6p21.1	6	41940117	rs1410492		CCND3	mean corpuscular volume
ENSG00000112576	CCND3	32171239	Mean corpuscular volume	6p21.1	6	41940117	rs1410492		CCND3	mean corpuscular volume
ENSG00000112576	CCND3	32171239	Red cell distribution width	6p21.1	6	41940117	rs1410492		CCND3	red blood cell distribution width
ENSG00000112576	CCND3	32888494	Red blood cell count	6p21.1	6	41953503	rs10947997	CCND3	CCND3	erythrocyte count
ENSG00000112576	CCND3	32888494	Red blood cell count	6p21.1	6	41936060	rs33966734	CCND3	CCND3	erythrocyte count
ENSG00000112576	CCND3	32888494	Red blood cell count	6p21.1	6	41957421	rs9349205	CCND3	CCND3	erythrocyte count
ENSG00000112576	CCND3	32888494	Red blood cell count	6p21.1	6	41957260	rs112233623	CCND3	CCND3	erythrocyte count
ENSG00000112576	CCND3	32888494	Red blood cell count	6p21.1	6	41976358	rs113788088	CCND3	CCND3	erythrocyte count
ENSG00000112576	CCND3	32888494	White blood cell count	6p21.1	6	42048508	rs10456506	CCND3	CCND3	leukocyte count
ENSG00000112576	CCND3	32888494	Mean corpuscular hemoglobin	6p21.1	6	41984773	rs113267280	CCND3	CCND3	mean corpuscular hemoglobin
ENSG00000112576	CCND3	32888494	Mean corpuscular hemoglobin	6p21.1	6	42014140	rs6912057	CCND3	CCND3	mean corpuscular hemoglobin
ENSG00000112576	CCND3	32888494	Mean corpuscular hemoglobin	6p21.1	6	42042682	rs12200388	CCND3	CCND3	mean corpuscular hemoglobin
ENSG00000112576	CCND3	32888494	Mean corpuscular hemoglobin	6p21.1	6	41953503	rs10947997	CCND3	CCND3	mean corpuscular hemoglobin
ENSG00000112576	CCND3	32888494	Mean corpuscular hemoglobin	6p21.1	6	41936060	rs33966734	CCND3	CCND3	mean corpuscular hemoglobin
ENSG00000112576	CCND3	32888494	Mean corpuscular hemoglobin	6p21.1	6	41957421	rs9349205	CCND3	CCND3	mean corpuscular hemoglobin
ENSG00000112576	CCND3	32888494	Mean corpuscular hemoglobin	6p21.1	6	41957260	rs112233623	CCND3	CCND3	mean corpuscular hemoglobin
ENSG00000112576	CCND3	32888493	Mean corpuscular hemoglobin concentration	6p21.1	6	41940117	rs1410492	NR	CCND3	mean corpuscular hemoglobin concentration
ENSG00000112576	CCND3	32888493	Mean corpuscular hemoglobin	6p21.1	6	41957421	rs9349205	NR	CCND3	mean corpuscular hemoglobin concentration
ENSG00000112576	CCND3	32888494	Mean corpuscular hemoglobin concentration	6p21.1	6	41938782	rs144270286	CCND3	CCND3	mean corpuscular hemoglobin concentration
ENSG00000112576	CCND3	32888493	Mean corpuscular volume	6p21.1	6	42013339	rs9349211	NR	CCND3	mean corpuscular volume
ENSG00000112576	CCND3	32888493	Mean corpuscular volume	6p21.1	6	41957421	rs9349205	NR	CCND3	mean corpuscular volume
ENSG00000112576	CCND3	32888494	Mean corpuscular volume	6p21.1	6	41953503	rs10947997	CCND3	CCND3	mean corpuscular volume
ENSG00000112576	CCND3	32888494	Mean corpuscular volume	6p21.1	6	41947776	rs147929970	CCND3	CCND3	mean corpuscular volume
ENSG00000112576	CCND3	32888494	Mean corpuscular volume	6p21.1	6	41936060	rs33966734	CCND3	CCND3	mean corpuscular volume
ENSG00000112576	CCND3	32888494	Mean corpuscular volume	6p21.1	6	41957421	rs9349205	CCND3	CCND3	mean corpuscular volume
ENSG00000112576	CCND3	32888494	Mean corpuscular volume	6p21.1	6	41941784	rs66934106	CCND3	CCND3	mean corpuscular volume
ENSG00000112576	CCND3	32888494	Mean corpuscular volume	6p21.1	6	41957260	rs112233623	CCND3	CCND3	mean corpuscular volume
ENSG00000112576	CCND3	32888494	Mean corpuscular volume	6p21.1	6	41984773	rs113267280	CCND3	CCND3	mean corpuscular volume
ENSG00000112576	CCND3	32888494	Mean corpuscular volume	6p21.1	6	42014140	rs6912057	CCND3	CCND3	mean corpuscular volume
ENSG00000112576	CCND3	32888494	Mean spheric corpuscular volume	6p21.1	6	41953503	rs10947997	CCND3	CCND3	mean corpuscular volume
ENSG00000112576	CCND3	32888494	Mean spheric corpuscular volume	6p21.1	6	41936060	rs33966734	CCND3	CCND3	mean corpuscular volume
ENSG00000112576	CCND3	32888494	Mean spheric corpuscular volume	6p21.1	6	41957421	rs9349205	CCND3	CCND3	mean corpuscular volume
ENSG00000112576	CCND3	32888494	Mean spheric corpuscular volume	6p21.1	6	41941784	rs66934106	CCND3	CCND3	mean corpuscular volume
ENSG00000112576	CCND3	32888494	Mean spheric corpuscular volume	6p21.1	6	41948334	rs12528656	CCND3	CCND3	mean corpuscular volume
ENSG00000112576	CCND3	32888494	Mean spheric corpuscular volume	6p21.1	6	41957260	rs112233623	CCND3	CCND3	mean corpuscular volume
ENSG00000112576	CCND3	32888494	Mean spheric corpuscular volume	6p21.1	6	41984773	rs113267280	CCND3	CCND3	mean corpuscular volume
ENSG00000112576	CCND3	32888494	Mean spheric corpuscular volume	6p21.1	6	42025429	rs7770391	CCND3	CCND3	mean corpuscular volume
ENSG00000112576	CCND3	32888494	Mean spheric corpuscular volume	6p21.1	6	42032071	rs12199246	CCND3	CCND3	mean corpuscular volume
ENSG00000112576	CCND3	32888494	Mean reticulocyte volume	6p21.1	6	41953503	rs10947997	CCND3	CCND3	mean reticulocyte volume
ENSG00000112576	CCND3	32888494	Mean reticulocyte volume	6p21.1	6	41936060	rs33966734	CCND3	CCND3	mean reticulocyte volume
ENSG00000112576	CCND3	32888494	Mean reticulocyte volume	6p21.1	6	41957421	rs9349205	CCND3	CCND3	mean reticulocyte volume
ENSG00000112576	CCND3	32888494	Mean reticulocyte volume	6p21.1	6	41948334	rs12528656	CCND3	CCND3	mean reticulocyte volume
ENSG00000112576	CCND3	32888494	Mean reticulocyte volume	6p21.1	6	41957260	rs112233623	CCND3	CCND3	mean reticulocyte volume
ENSG00000112576	CCND3	32888494	Mean reticulocyte volume	6p21.1	6	41984773	rs113267280	CCND3	CCND3	mean reticulocyte volume
ENSG00000112576	CCND3	32888494	Mean reticulocyte volume	6p21.1	6	41978159	rs6939464	CCND3	CCND3	mean reticulocyte volume
ENSG00000112576	CCND3	32888494	Mean reticulocyte volume	6p21.1	6	42042682	rs12200388	CCND3	CCND3	mean reticulocyte volume
ENSG00000112576	CCND3	32888493	Monocyte count	6p21.1	6	42018689	rs142449754	NR	CCND3	monocyte count
ENSG00000112576	CCND3	32888494	Monocyte percentage of white cells	6p21.1	6	42010872	rs144387335	CCND3	CCND3	monocyte percentage of leukocytes
ENSG00000112576	CCND3	32888494	Platelet distribution width	6p21.1	6	41974255	rs72853828	CCND3	CCND3	platelet component distribution width
ENSG00000112576	CCND3	32888493	Platelet count	6p21.1	6	42048508	rs10456506	NR	CCND3	platelet count
ENSG00000112576	CCND3	32888494	Plateletcrit	6p21.1	6	41948334	rs12528656	CCND3	CCND3	platelet crit
ENSG00000112576	CCND3	32888494	Plateletcrit	6p21.1	6	42048148	rs12201437	CCND3	CCND3	platelet crit
ENSG00000112576	CCND3	32888493	Red blood cell count	6p21.1	6	41957421	rs9349205	NR	CCND3	red blood cell density measurement
ENSG00000112576	CCND3	32888493	Red blood cell count	6p21.1	6	41957421	rs9349205	NR	CCND3	red blood cell density measurement
ENSG00000112576	CCND3	32888493	Red cell distribution width	6p21.1	6	41957421	rs9349205	NR	CCND3	red blood cell distribution width
ENSG00000112576	CCND3	32888493	Red cell distribution width	6p21.1	6	41957421	rs9349205	NR	CCND3	red blood cell distribution width
ENSG00000112576	CCND3	32888494	Red cell distribution width	6p21.1	6	41938923	rs3218092	CCND3	CCND3	red blood cell distribution width
ENSG00000112576	CCND3	32888494	Red cell distribution width	6p21.1	6	41937436	rs2479717	CCND3	CCND3	red blood cell distribution width
ENSG00000112576	CCND3	32888494	Red cell distribution width	6p21.1	6	41959197	rs9394841	CCND3	CCND3	red blood cell distribution width
ENSG00000112576	CCND3	32888494	Red cell distribution width	6p21.1	6	41957260	rs112233623	CCND3	CCND3	red blood cell distribution width
ENSG00000112576	CCND3	32888494	High light scatter reticulocyte count	6p21.1	6	41957421	rs9349205	CCND3	CCND3	reticulocyte count
ENSG00000112576	CCND3	32888494	High light scatter reticulocyte count	6p21.1	6	41957260	rs112233623	CCND3	CCND3	reticulocyte count
ENSG00000112576	CCND3	32888494	High light scatter reticulocyte count	6p21.1	6	41969320	rs113756602	CCND3	CCND3	reticulocyte count
ENSG00000112576	CCND3	32888494	Reticulocyte count	6p21.1	6	41936060	rs33966734	CCND3	CCND3	reticulocyte count
ENSG00000112576	CCND3	32888494	Reticulocyte count	6p21.1	6	41957421	rs9349205	CCND3	CCND3	reticulocyte count
ENSG00000112576	CCND3	32888494	Reticulocyte count	6p21.1	6	41957260	rs112233623	CCND3	CCND3	reticulocyte count
ENSG00000112576	CCND3	32888494	Reticulocyte count	6p21.1	6	41969320	rs113756602	CCND3	CCND3	reticulocyte count
ENSG00000112576	CCND3	32888494	High light scatter reticulocyte percentage of red cells	6p21.1	6	41957421	rs9349205	CCND3	CCND3	reticulocyte measurement
ENSG00000112576	CCND3	32888494	High light scatter reticulocyte percentage of red cells	6p21.1	6	41957260	rs112233623	CCND3	CCND3	reticulocyte measurement
ENSG00000112576	CCND3	32888494	Reticulocyte fraction of red cells	6p21.1	6	41957421	rs9349205	CCND3	CCND3	reticulocyte measurement
ENSG00000112576	CCND3	32888494	Reticulocyte fraction of red cells	6p21.1	6	41957260	rs112233623	CCND3	CCND3	reticulocyte measurement
ENSG00000112576	CCND3	32888494	Reticulocyte fraction of red cells	6p21.1	6	41969320	rs113756602	CCND3	CCND3	reticulocyte measurement
ENSG00000126353	CCR7	27863252	Lymphocyte counts	17q21.2	17	40558934	rs2228015	CCR7	CCR7	lymphocyte count
ENSG00000126353	CCR7	32888494	Lymphocyte counts	17q21.2	17	40558934	rs2228015	CCR7	CCR7	lymphocyte count
ENSG00000126353	CCR7	32888494	Lymphocyte percentage of white cells	17q21.2	17	40558934	rs2228015	CCR7	CCR7	lymphocyte percentage of leukocytes
ENSG00000126353	CCR7	32888494	Monocyte count	17q21.2	17	40558934	rs2228015	CCR7	CCR7	monocyte count
ENSG00000126353	CCR7	32888494	Neutrophil percentage of white cells	17q21.2	17	40558934	rs2228015	CCR7	CCR7	neutrophil percentage of leukocytes
ENSG00000135218	CD36	22423221	Platelet count	7q21.11	7	80606698	rs13236689	CD36	CD36	platelet count
ENSG00000135218	CD36	27863252	Red blood cell count	7q21.11	7	80667650	rs144658219	CD36	CD36	erythrocyte count
ENSG00000135218	CD36	27863252	Mean corpuscular volume	7q21.11	7	80675963	rs112908525	CD36	CD36	mean corpuscular volume
ENSG00000135218	CD36	27863252	Mean platelet volume	7q21.11	7	80586889	rs11764390	CD36	CD36	mean platelet volume
ENSG00000135218	CD36	27863252	Platelet count	7q21.11	7	80589645	rs6961069	CD36	CD36	platelet count
ENSG00000135218	CD36	28957414	Red cell distribution width	7q21.11	7	80675963	rs112908525	CD36	CD36	red blood cell distribution width
ENSG00000135218	CD36	29403010	Mean corpuscular hemoglobin concentration	7q21.11	7	80545045	rs139761834	GNAT3, CD36	CD36	mean corpuscular hemoglobin concentration
ENSG00000135218	CD36	29403010	Platelet count	7q21.11	7	80573850	rs2177616	NR	CD36	platelet count
ENSG00000135218	CD36	29403010	Platelet count	7q21.11	7	80545045	rs139761834	GNAT3, CD36	CD36	platelet count
ENSG00000135218	CD36	30072576	Blood protein levels	7q21.11	7	80583740	rs11974777	CD36	CD36	blood protein measurement
ENSG00000135218	CD36	30595370	Red blood cell count	7q21.11	7	80668857	rs3211931		CD36	erythrocyte count
ENSG00000135218	CD36	30595370	Mean corpuscular hemoglobin	7q21.11	7	80671688	rs3173805		CD36	mean corpuscular hemoglobin
ENSG00000135218	CD36	30595370	Red cell distribution width	7q21.11	7	80676955	rs7755		CD36	red blood cell distribution width
ENSG00000135218	CD36	31217584	Platelet count	7q21.11	7	80606698	rs13236689	NR	CD36	platelet count
ENSG00000135218	CD36	32888494	Basophil count	7q21.11	7	80592212	rs71835930	CD36	CD36	basophil count
ENSG00000135218	CD36	32888493	Basophil count	7q21.11	7	80594523	rs11768817	NR	CD36	basophil count
ENSG00000135218	CD36	32888493	Basophil count	7q21.11	7	80590546	rs141901413	NR	CD36	basophil count
ENSG00000135218	CD36	32888494	Red blood cell count	7q21.11	7	80674385	rs3212018	CD36	CD36	erythrocyte count
ENSG00000135218	CD36	32888494	Hemoglobin	7q21.11	7	80674385	rs3212018	CD36	CD36	hemoglobin measurement
ENSG00000135218	CD36	32888493	Mean corpuscular hemoglobin	7q21.11	7	80669571	rs3211932	NR	CD36	mean corpuscular hemoglobin concentration
ENSG00000135218	CD36	32888493	Mean corpuscular volume	7q21.11	7	80675296	rs3211960	NR	CD36	mean corpuscular volume
ENSG00000135218	CD36	32888493	Mean corpuscular volume	7q21.11	7	80675296	rs3211960	NR	CD36	mean corpuscular volume
ENSG00000135218	CD36	32888494	Mean corpuscular volume	7q21.11	7	80675296	rs3211960	CD36	CD36	mean corpuscular volume
ENSG00000135218	CD36	32888494	Mean spheric corpuscular volume	7q21.11	7	80674756	rs3211958	CD36	CD36	mean corpuscular volume
ENSG00000135218	CD36	32888494	Mean spheric corpuscular volume	7q21.11	7	80674385	rs3212018	CD36	CD36	mean corpuscular volume
ENSG00000135218	CD36	32888493	Mean platelet volume	7q21.11	7	80593092	rs11974227	NR	CD36	mean platelet volume
ENSG00000135218	CD36	32888493	Mean platelet volume	7q21.11	7	80586889	rs11764390	NR	CD36	mean platelet volume
ENSG00000135218	CD36	32888494	Mean platelet volume	7q21.11	7	80586889	rs11764390	CD36	CD36	mean platelet volume
ENSG00000135218	CD36	32888494	Mean reticulocyte volume	7q21.11	7	80646139	rs1049654	CD36	CD36	mean reticulocyte volume
ENSG00000135218	CD36	32888494	Mean reticulocyte volume	7q21.11	7	80674756	rs3211958	CD36	CD36	mean reticulocyte volume
ENSG00000135218	CD36	32888494	Mean reticulocyte volume	7q21.11	7	80674385	rs3212018	CD36	CD36	mean reticulocyte volume
ENSG00000135218	CD36	32888493	White blood cell count	7q21.11	7	80583740	rs11974777	NR	CD36	myeloid white cell count
ENSG00000135218	CD36	32888493	Neutrophil count	7q21.11	7	80485118	rs7796785	NR	CD36, GNAT3	neutrophil count
ENSG00000135218	CD36	32888493	Platelet count	7q21.11	7	80656687	rs75326924	NR	CD36	platelet count
ENSG00000135218	CD36	32888493	Platelet count	7q21.11	7	80593092	rs11974227	NR	CD36	platelet count
ENSG00000135218	CD36	32888493	Platelet count	7q21.11	7	80589645	rs6961069	NR	CD36	platelet count
ENSG00000135218	CD36	32888494	Platelet count	7q21.11	7	80586889	rs11764390	CD36	CD36	platelet count
ENSG00000135218	CD36	32888494	Platelet count	7q21.11	7	80654141	rs3211851	CD36	CD36	platelet count
ENSG00000135218	CD36	32888493	Platelet count	7q21.11	7	80594579	rs11772036	NR	CD36	platelet count
ENSG00000135218	CD36	32888494	Plateletcrit	7q21.11	7	80586889	rs11764390	CD36	CD36	platelet crit
ENSG00000135218	CD36	32888493	Red cell distribution width	7q21.11	7	80677034	rs1049673	NR	CD36	red blood cell distribution width
ENSG00000135218	CD36	32888493	Red cell distribution width	7q21.11	7	80677034	rs1049673	NR	CD36	red blood cell distribution width
ENSG00000135218	CD36	32888494	Red cell distribution width	7q21.11	7	80672620	rs1405747	CD36	CD36	red blood cell distribution width
ENSG00000135218	CD36	33067605	Platelet-derived growth factor subunit B levels	7q21.11	7	80629314	rs11770907		CD36	platelet-derived growth factor BB measurement
ENSG00000038532	CLEC16A	20694011	Immunoglobulin A	16p13.13	16	10987392	rs6498142	CLEC16A	CLEC16A	protein measurement
ENSG00000038532	CLEC16A	27723758	Selective IgA deficiency	16p13.13	16	11067358	rs34069391	CLEC16A	CLEC16A, AC007014.1	selective IgA deficiency disease
ENSG00000038532	CLEC16A	27863252	Sum eosinophil basophil counts	16p13.13	16	11116590	rs12935413	CLEC16A	CLEC16A	basophil count, eosinophil count
ENSG00000038532	CLEC16A	27863252	Eosinophil counts	16p13.13	16	11116590	rs12935413	CLEC16A	CLEC16A	eosinophil count
ENSG00000038532	CLEC16A	27863252	Eosinophil percentage of granulocytes	16p13.13	16	11136846	rs7203459	CLEC16A	CLEC16A	eosinophil percentage of granulocytes
ENSG00000038532	CLEC16A	27863252	Eosinophil percentage of white cells	16p13.13	16	11136846	rs7203459	CLEC16A	CLEC16A	eosinophil percentage of leukocytes
ENSG00000038532	CLEC16A	27863252	Lymphocyte counts	16p13.13	16	10969079	rs17229044	CLEC16A	CLEC16A	lymphocyte count
ENSG00000038532	CLEC16A	27863252	Neutrophil percentage of granulocytes	16p13.13	16	11136846	rs7203459	CLEC16A	CLEC16A	neutrophil percentage of granulocytes
ENSG00000038532	CLEC16A	29904099	Eosinophilic esophagitis	16p13.13	16	11125863	rs12924112	DEXI, CLEC16A	CLEC16A	eosinophilic esophagitis
ENSG00000038532	CLEC16A	30595370	Eosinophil counts	16p13.13	16	11067072	rs8061043		CLEC16A, AC007014.1	eosinophil count
ENSG00000038532	CLEC16A	30595370	Eosinophil counts	16p13.13	16	11135271	rs62026377		CLEC16A	eosinophil count
ENSG00000038532	CLEC16A	32888493	Eosinophil counts	16p13.13	16	11095073	rs12919083	NR	CLEC16A	eosinophil count
ENSG00000038532	CLEC16A	32888493	Eosinophil counts	16p13.13	16	11075826	rs725613	NR	CLEC16A	eosinophil count
ENSG00000038532	CLEC16A	32888494	Eosinophil counts	16p13.13	16	11118824	rs9927527	CLEC16A	CLEC16A	eosinophil count
ENSG00000038532	CLEC16A	32888494	Eosinophil counts	16p13.13	16	11121567	rs35032408	CLEC16A	CLEC16A	eosinophil count
ENSG00000038532	CLEC16A	32888493	Eosinophil counts	16p13.13	16	11075826	rs725613	NR	CLEC16A	eosinophil count
ENSG00000038532	CLEC16A	32888494	Eosinophil percentage of white cells	16p13.13	16	11118824	rs9927527	CLEC16A	CLEC16A	eosinophil percentage of leukocytes
ENSG00000038532	CLEC16A	32888494	Eosinophil percentage of white cells	16p13.13	16	11121567	rs35032408	CLEC16A	CLEC16A	eosinophil percentage of leukocytes
ENSG00000038532	CLEC16A	32888493	Lymphocyte counts	16p13.13	16	10969079	rs17229044	NR	CLEC16A	lymphocyte count
ENSG00000038532	CLEC16A	32888493	Lymphocyte counts	16p13.13	16	11035386	rs71381188	NR	CLEC16A	lymphocyte count
ENSG00000038532	CLEC16A	32888494	Neutrophil percentage of white cells	16p13.13	16	11119164	rs35441874	CLEC16A	CLEC16A	neutrophil percentage of leukocytes
ENSG00000108821	COL1A1	31080455	Blood cell traits (multivariate analysis)	17q21.33	17	50184821	rs3840870	COL1A1	COL1A1	neutrophil count, mean platelet volume, leukocyte count, erythrocyte count, mean corpuscular hemoglobin concentration, mean corpuscular volume, monocyte count, basophil count, platelet count, red blood cell distribution width, eosinophil count
ENSG00000169031	COL4A3	30595370	Red blood cell count	2q36.3	2	227314612	rs59257065		MFF-DT, COL4A3	erythrocyte count
ENSG00000169031	COL4A3	32888493	Hematocrit	2q36.3	2	227297564	rs62279162	NR	MFF-DT, COL4A3	hematocrit
ENSG00000169031	COL4A3	32888493	Hematocrit	2q36.3	2	227297564	rs62279162	NR	MFF-DT, COL4A3	hematocrit
ENSG00000154639	CXADR	32888493	Neutrophil count	21q21.1	21	17572571	rs62239920	NR	CXADR	neutrophil count
ENSG00000154639	CXADR	32888494	Neutrophil count	21q21.1	21	17562195	rs71333557	CXADR	CXADR	neutrophil count
ENSG00000154639	CXADR	32888493	Neutrophil count	21q21.1	21	17578144	rs211959	NR	CXADR	neutrophil count
ENSG00000155792	DEPTOR	30595370	Mean corpuscular hemoglobin	8q24.12	8	119971791	rs28760377		DEPTOR	mean corpuscular hemoglobin
ENSG00000155792	DEPTOR	31900758	C-reactive protein levels	8q24.12	8	120049640	rs4871827	NR	DEPTOR	C-reactive protein measurement
ENSG00000155792	DEPTOR	32888493	Platelet count	8q24.12	8	120028806	rs12386849	NR	DEPTOR	platelet count
ENSG00000155792	DEPTOR	32888493	Platelet count	8q24.12	8	120028806	rs12386849	NR	DEPTOR	platelet count
ENSG00000155792	DEPTOR	32888494	Platelet count	8q24.12	8	119981583	rs10086797	DEPTOR	DEPTOR	platelet count
ENSG00000155792	DEPTOR	32888494	Plateletcrit	8q24.12	8	119981583	rs10086797	DEPTOR	DEPTOR	platelet crit
ENSG00000155792	DEPTOR	32888494	Reticulocyte fraction of red cells	8q24.12	8	119932417	rs139197649	DEPTOR	DEPTOR	reticulocyte measurement
ENSG00000102780	DGKH	28843169	Cortisol levels (saliva)	13q14.11	13	42205558	rs1170109	DGKH	DGKH	cortisol measurement
ENSG00000102780	DGKH	30595370	Eosinophil counts	13q14.11	13	42100731	rs9594674		DGKH	eosinophil count
ENSG00000150760	DOCK1	32888493	Mean corpuscular volume	10q26.2	10	127178369	rs561258676	NR	INSYN2A, DOCK1	mean corpuscular volume
ENSG00000276023	DUSP14	27863252	Monocyte count	17q12	17	37491071	rs865483	DUSP14	DUSP14, DUSP14	monocyte count
ENSG00000276023	DUSP14	30595370	Red blood cell count	17q12	17	37490119	rs853199		DUSP14, DUSP14	erythrocyte count
ENSG00000276023	DUSP14	32888494	Red blood cell count	17q12	17	37489936	rs373703160	DUSP14	DUSP14, DUSP14	erythrocyte count
ENSG00000276023	DUSP14	32888494	Hematocrit	17q12	17	37491071	rs865483	DUSP14	DUSP14, DUSP14	hematocrit
ENSG00000276023	DUSP14	32888494	Hemoglobin	17q12	17	37491071	rs865483	DUSP14	DUSP14, DUSP14	hemoglobin measurement
ENSG00000276023	DUSP14	32888493	Monocyte count	17q12	17	37491071	rs865483	NR	DUSP14, DUSP14	monocyte count
ENSG00000276023	DUSP14	32888493	Monocyte count	17q12	17	37490119	rs853199	NR	DUSP14, DUSP14	monocyte count
ENSG00000276023	DUSP14	32888493	White blood cell count	17q12	17	37491071	rs865483	NR	DUSP14, DUSP14	myeloid white cell count
ENSG00000276023	DUSP14	32888493	Red blood cell count	17q12	17	37491071	rs865483	NR	DUSP14, DUSP14	red blood cell density measurement
ENSG00000033327	GAB2	32888494	Platelet distribution width	11q14.1	11	78368038	rs7940841	GAB2, RP11-452H21.1	AP003086.1, GAB2	platelet component distribution width
ENSG00000033327	GAB2	32888494	High light scatter reticulocyte percentage of red cells	11q14.1	11	78320690	rs35783812	GAB2	GAB2	reticulocyte measurement
ENSG00000146535	GNA12	27863252	Monocyte count	7p22.2	7	2831405	rs71026567	GNA12	GNA12	monocyte count
ENSG00000146535	GNA12	27863252	Platelet count	7p22.2	7	2833645	rs1182180	GNA12	GNA12	platelet count
ENSG00000146535	GNA12	27863252	Plateletcrit	7p22.2	7	2826844	rs1182196	GNA12	GNA12	platelet crit
ENSG00000146535	GNA12	32888494	Eosinophil counts	7p22.2	7	2842098	rs577734383	GNA12	GNA12	eosinophil count
ENSG00000146535	GNA12	32888493	Hemoglobin concentration	7p22.3	7	2750070	rs798503	NR	GNA12, AMZ1	hemoglobin measurement
ENSG00000146535	GNA12	32888493	White blood cell count	7p22.2	7	2833600	rs1182182	NR	GNA12	myeloid white cell count
ENSG00000146535	GNA12	32888493	Neutrophil count	7p22.2	7	2830351	rs1182188	NR	GNA12	neutrophil count
ENSG00000146535	GNA12	32888493	Neutrophil count	7p22.2	7	2833502	rs1182183	NR	GNA12	neutrophil count
ENSG00000146535	GNA12	32888494	Platelet distribution width	7p22.2	7	2823655	rs1182197	GNA12	GNA12	platelet component distribution width
ENSG00000146535	GNA12	32888493	Platelet count	7p22.3	7	2783352	rs2260230	NR	GNA12	platelet count
ENSG00000146535	GNA12	32888493	Platelet count	7p22.3	7	2783352	rs2260230	NR	GNA12	platelet count
ENSG00000152822	GRM1	27989323	Interleukin-17 levels	6q24.3	6	146194452	rs35548402	NR	GRM1	interleukin 17 measurement
ENSG00000152822	GRM1	27989323	Interleukin-17 levels	6q24.3	6	146295911	rs117785887	NR	GRM1	interleukin 17 measurement
ENSG00000243646	IL10RB	30072576	Blood protein levels	21q22.11	21	33268483	rs2834167	IL10RB	IL10RB, AP000295.1	blood protein measurement
ENSG00000243646	IL10RB	32641083	Interleukin-10 receptor B levels	21q22.11	21	33291734	rs2843700	NR	IL10RB, AP000295.1	blood protein measurement
ENSG00000081985	IL12RB2	30072576	Blood protein levels	1p31.3	1	67335270	rs4655701	IL12RB2	IL12RB2	blood protein measurement
ENSG00000077238	IL4R	22075330	IgE levels	16p12.1	16	27363079	rs1801275	IL4R	IL4R	serum IgE measurement
ENSG00000077238	IL4R	25488688	Serum IgE levels	16p12.1	16	27360263	rs3024667	IL4R, IL21R	IL4R	serum IgE measurement
ENSG00000077238	IL4R	27863252	Sum eosinophil basophil counts	16p12.1	16	27337847	rs3785356	IL4R	IL4R	basophil count, eosinophil count
ENSG00000077238	IL4R	27863252	Eosinophil counts	16p12.1	16	27337847	rs3785356	IL4R	IL4R	eosinophil count
ENSG00000077238	IL4R	27863252	Eosinophil percentage of white cells	16p12.1	16	27332642	rs4787951	IL4R	IL4R	eosinophil percentage of leukocytes
ENSG00000077238	IL4R	30595370	Eosinophil counts	16p12.1	16	27345077	rs2072130		IL4R	eosinophil count
ENSG00000077238	IL4R	31900758	C-reactive protein levels	16p12.1	16	27315893	rs8060025	NR	IL4R	C-reactive protein measurement
ENSG00000077238	IL4R	32888493	Eosinophil counts	16p12.1	16	27349306	rs3024589	NR	IL4R	eosinophil count
ENSG00000077238	IL4R	32888493	Eosinophil counts	16p12.1	16	27345077	rs2072130	NR	IL4R	eosinophil count
ENSG00000077238	IL4R	32888494	Eosinophil counts	16p12.1	16	27345077	rs2072130	IL4R	IL4R	eosinophil count
ENSG00000077238	IL4R	32888494	Eosinophil counts	16p12.1	16	27360103	rs3024664	IL4R	IL4R	eosinophil count
ENSG00000077238	IL4R	32888493	Eosinophil counts	16p12.1	16	27345077	rs2072130	NR	IL4R	eosinophil count
ENSG00000077238	IL4R	32888494	Eosinophil percentage of white cells	16p12.1	16	27337847	rs3785356	IL4R	IL4R	eosinophil percentage of leukocytes
ENSG00000077238	IL4R	32888494	Eosinophil percentage of white cells	16p12.1	16	27360103	rs3024664	IL4R	IL4R	eosinophil percentage of leukocytes
ENSG00000168685	IL7R	27863252	Lymphocyte percentage of white cells	5p13.2	5	35852868	rs151286246	IL7R	IL7R	lymphocyte percentage of leukocytes
ENSG00000168685	IL7R	27863252	Neutrophil percentage of white cells	5p13.2	5	35852868	rs151286246	IL7R	IL7R	neutrophil percentage of leukocytes
ENSG00000168685	IL7R	29875488	Blood protein levels	5p13.2	5	35857482	rs10624573	IL7R	IL7R	blood protein measurement
ENSG00000168685	IL7R	30072576	Blood protein levels	5p13.2	5	35866116	rs6451229	IL7R	IL7R	blood protein measurement
ENSG00000168685	IL7R	30595370	White blood cell count	5p13.2	5	35875032	rs3822733		IL7R	leukocyte count
ENSG00000168685	IL7R	32888493	Basophil count	5p13.2	5	35853217	rs13188960	NR	IL7R	basophil count
ENSG00000168685	IL7R	32888493	Basophil count	5p13.2	5	35853217	rs13188960	NR	IL7R	basophil count
ENSG00000168685	IL7R	32888494	Lymphocyte counts	5p13.2	5	35858909	rs11567699	IL7R	IL7R	lymphocyte count
ENSG00000168685	IL7R	32888493	Lymphocyte counts	5p13.2	5	35859761	rs11567701	NR	IL7R	lymphocyte count
ENSG00000168685	IL7R	32888493	Lymphocyte counts	5p13.2	5	35858909	rs11567699	NR	IL7R	lymphocyte count
ENSG00000168685	IL7R	32888494	Lymphocyte percentage of white cells	5p13.2	5	35859761	rs11567701	IL7R	IL7R	lymphocyte percentage of leukocytes
ENSG00000168685	IL7R	32888494	Monocyte count	5p13.2	5	35858909	rs11567699	IL7R	IL7R	monocyte count
ENSG00000168685	IL7R	32888493	White blood cell count	5p13.2	5	35875125	rs987107	NR	IL7R	myeloid white cell count
ENSG00000168685	IL7R	32888494	Neutrophil percentage of white cells	5p13.2	5	35859761	rs11567701	IL7R	IL7R	neutrophil percentage of leukocytes
ENSG00000169047	IRS1	32888494	High light scatter reticulocyte count	2q36.3	2	226782118	rs75187262	IRS1	IRS1	reticulocyte count
ENSG00000169047	IRS1	32888494	Immature fraction of reticulocytes	2q36.3	2	226782118	rs75187262	IRS1	IRS1	reticulocyte measurement
ENSG00000169047	IRS1	32888494	High light scatter reticulocyte percentage of red cells	2q36.3	2	226782118	rs75187262	IRS1	IRS1	reticulocyte measurement
ENSG00000005961	ITGA2B	27863252	Mean platelet volume	17q21.31	17	44377655	rs34603233	ITGA2B	ITGA2B	mean platelet volume
ENSG00000005961	ITGA2B	27863252	Platelet count	17q21.31	17	44377655	rs34603233	ITGA2B	ITGA2B	platelet count
ENSG00000005961	ITGA2B	32888494	Mean platelet volume	17q21.31	17	44377655	rs34603233	ITGA2B	ITGA2B	mean platelet volume
ENSG00000005961	ITGA2B	32888494	Mean platelet volume	17q21.31	17	44385686	rs76066357	ITGA2B	ITGA2B	mean platelet volume
ENSG00000005961	ITGA2B	32888494	Platelet count	17q21.31	17	44377655	rs34603233	ITGA2B	ITGA2B	platelet count
ENSG00000005961	ITGA2B	32888494	Plateletcrit	17q21.31	17	44377655	rs34603233	ITGA2B	ITGA2B	platelet crit
ENSG00000123104	ITPR2	30595370	Red blood cell count	12p11.23	12	26413499	rs1021797		ITPR2, AC024145.1	erythrocyte count
ENSG00000123104	ITPR2	30595370	Mean corpuscular hemoglobin	12p11.23	12	26457162	rs61914406		ITPR2	mean corpuscular hemoglobin
ENSG00000123104	ITPR2	32888494	Lymphocyte counts	12p11.23	12	26651366	rs74914310	ITPR2	ITPR2	lymphocyte count
ENSG00000123104	ITPR2	32888494	Monocyte count	12p11.23	12	26651366	rs74914310	ITPR2	ITPR2	monocyte count
ENSG00000123104	ITPR2	32888494	Plateletcrit	12p11.23	12	26430721	rs11048516	ITPR2	ITPR2	platelet crit
ENSG00000108773	KAT2A	32888494	Mean reticulocyte volume	17q21.2	17	42120576	rs2285657	CTD-2132N18.3, KAT2A	KAT2A, AC099811.2	mean reticulocyte volume
ENSG00000184574	LPAR5	30595370	Mean corpuscular hemoglobin	12p13.31	12	6630741	rs7137095		LPAR5	mean corpuscular hemoglobin
ENSG00000184574	LPAR5	32888493	Mean corpuscular hemoglobin	12p13.31	12	6630741	rs7137095	NR	LPAR5	mean corpuscular hemoglobin concentration
ENSG00000184574	LPAR5	32888493	Mean corpuscular volume	12p13.31	12	6630741	rs7137095	NR	LPAR5	mean corpuscular volume
ENSG00000184574	LPAR5	32888493	Mean corpuscular volume	12p13.31	12	6630741	rs7137095	NR	LPAR5	mean corpuscular volume
ENSG00000184574	LPAR5	32888494	Mean corpuscular volume	12p13.31	12	6630741	rs7137095	LPAR5	LPAR5	mean corpuscular volume
ENSG00000184574	LPAR5	32888494	Red cell distribution width	12p13.31	12	6619357	rs71745963	LPAR5	LPAR5	red blood cell distribution width
ENSG00000151276	MAGI1	23382691	IgG glycosylation	3p14.1	3	65413223	rs7649739	NR	MAGI1	serum IgG glycosylation measurement
ENSG00000187391	MAGI2	28915241	Blood protein levels	7q21.11	7	78303714	rs118028745	NR	MAGI2	CCL24 measurement
ENSG00000187391	MAGI2	28915241	Blood protein levels	7q21.11	7	79023530	rs9649366	NR	MAGI2	CCL24 measurement
ENSG00000196782	MAML3	31900758	C-reactive protein levels	4q31.1	4	139947740	rs769662	NR	MAML3	C-reactive protein measurement
ENSG00000085511	MAP3K4	28240269	Blood protein levels	6q26	6	161044265	rs3798911	MAP3K4, RP3-428L16.2	MAP3K4	plasma plasminogen measurement
ENSG00000144893	MED12L	30595370	Eosinophil counts	3q25.1	3	151223704	rs4680250		MED12L, P2RY14	eosinophil count
ENSG00000144893	MED12L	30595370	White blood cell count	3q25.1	3	151355567	rs1352887		P2RY12, MED12L	leukocyte count
ENSG00000144893	MED12L	32888493	Eosinophil counts	3q25.1	3	151223704	rs4680250	NR	MED12L, P2RY14	eosinophil count
ENSG00000144893	MED12L	32888494	Eosinophil counts	3q25.1	3	151223704	rs4680250	P2RY14, MED12L	MED12L, P2RY14	eosinophil count
ENSG00000144893	MED12L	32888493	Eosinophil counts	3q25.1	3	151225751	rs9289834	NR	MED12L, P2RY14	eosinophil count
ENSG00000144893	MED12L	32888494	White blood cell count	3q25.1	3	151272722	rs6440732	P2RY14, MED12L	P2RY14, MED12L	leukocyte count
ENSG00000144893	MED12L	32888494	Lymphocyte counts	3q25.1	3	151290334	rs10708332	MED12L	MED12L	lymphocyte count
ENSG00000144893	MED12L	32888493	Lymphocyte counts	3q25.1	3	151311210	rs1463727	NR	GPR87, MED12L	lymphocyte count
ENSG00000144893	MED12L	32888493	Monocyte count	3q25.1	3	151328520	rs1466684	NR	MED12L, P2RY13	monocyte count
ENSG00000144893	MED12L	32888494	Monocyte count	3q25.1	3	151290334	rs10708332	MED12L	MED12L	monocyte count
ENSG00000144893	MED12L	32888493	White blood cell count	3q25.1	3	151272722	rs6440732	NR	P2RY14, MED12L	myeloid white cell count
ENSG00000144893	MED12L	32888493	White blood cell count	3q25.1	3	151272722	rs6440732	NR	P2RY14, MED12L	myeloid white cell count
ENSG00000143995	MEIS1	32888493	Hematocrit	2p14	2	66529281	rs11677371	NR	MEIS1	hematocrit
ENSG00000143995	MEIS1	32888494	Hematocrit	2p14	2	66525119	rs4233937	MEIS1	MEIS1	hematocrit
ENSG00000143995	MEIS1	32888493	Hemoglobin concentration	2p14	2	66522885	rs4544423	NR	MEIS1	hemoglobin measurement
ENSG00000143995	MEIS1	32888494	Hemoglobin	2p14	2	66525119	rs4233937	MEIS1	MEIS1	hemoglobin measurement
ENSG00000143995	MEIS1	32888493	Mean platelet volume	2p14	2	66443844	rs1401444	NR	MEIS1-AS2, MEIS1	mean platelet volume
ENSG00000143995	MEIS1	32888493	Mean platelet volume	2p14	2	66450399	rs939136	NR	MEIS1	mean platelet volume
ENSG00000143995	MEIS1	32888494	Mean platelet volume	2p14	2	66441177	rs950965	AC092669.1, MEIS1	MEIS1-AS2, MEIS1	mean platelet volume
ENSG00000143995	MEIS1	32888493	Monocyte count	2p14	2	66483446	rs62144048	NR	MEIS1	monocyte count
ENSG00000143995	MEIS1	32888493	Platelet count	2p14	2	66441177	rs950965	NR	MEIS1-AS2, MEIS1	platelet count
ENSG00000143995	MEIS1	32888493	Platelet count	2p14	2	66441177	rs950965	NR	MEIS1-AS2, MEIS1	platelet count
ENSG00000143995	MEIS1	32888494	Platelet count	2p14	2	66441177	rs950965	AC092669.1, MEIS1	MEIS1-AS2, MEIS1	platelet count
ENSG00000143995	MEIS1	32888493	Red blood cell count	2p14	2	66443844	rs1401444	NR	MEIS1-AS2, MEIS1	red blood cell density measurement
ENSG00000143995	MEIS1	32888493	Red blood cell count	2p14	2	66443844	rs1401444	NR	MEIS1-AS2, MEIS1	red blood cell density measurement
ENSG00000152127	MGAT5	29875488	Blood protein levels	2q21.2	2	134206321	rs1257168	NR	MGAT5	blood protein measurement
ENSG00000152127	MGAT5	29875488	Blood protein levels	2q21.2	2	134208991	rs62165726	MGAT5	MGAT5	blood protein measurement
ENSG00000152127	MGAT5	30595370	Eosinophil counts	2q21.2	2	134233453	rs1257192		MGAT5	eosinophil count
ENSG00000152127	MGAT5	32888494	Eosinophil percentage of white cells	2q21.2	2	134233453	rs1257192	MGAT5	MGAT5	eosinophil percentage of leukocytes
ENSG00000152127	MGAT5	33067605	Interleukin-27 levels	2q21.2	2	134206291	rs1257169		MGAT5	protein measurement
ENSG00000100345	MYH9	27863252	Mean corpuscular hemoglobin	22q12.3	22	36362502	rs136211	MYH9	MYH9	mean corpuscular hemoglobin
ENSG00000100345	MYH9	27863252	Mean corpuscular volume	22q12.3	22	36362502	rs136211	MYH9	MYH9	mean corpuscular volume
ENSG00000100345	MYH9	30072576	Blood protein levels	22q12.3	22	36284668	rs2071732	APOL1	MYH9	blood protein measurement
ENSG00000100345	MYH9	30072576	Blood protein levels	22q12.3	22	36290480	rs62232665	APOL1	MYH9	blood protein measurement
ENSG00000100345	MYH9	30595370	Mean corpuscular hemoglobin	22q12.3	22	36362502	rs136211		MYH9	mean corpuscular hemoglobin
ENSG00000100345	MYH9	32327693	Hemoglobin levels	22q12.3	22	36363770	rs136213	MYH9	MYH9	hemoglobin measurement
ENSG00000100345	MYH9	32888493	Hematocrit	22q12.3	22	36370436	rs2413399	NR	MYH9	hematocrit
ENSG00000100345	MYH9	32888493	Hematocrit	22q12.3	22	36370436	rs2413399	NR	MYH9	hematocrit
ENSG00000100345	MYH9	32888494	Hematocrit	22q12.3	22	36370436	rs2413399	MYH9	MYH9	hematocrit
ENSG00000100345	MYH9	32888493	Hemoglobin concentration	22q12.3	22	36370436	rs2413399	NR	MYH9	hemoglobin measurement
ENSG00000100345	MYH9	32888493	Hemoglobin concentration	22q12.3	22	36370436	rs2413399	NR	MYH9	hemoglobin measurement
ENSG00000100345	MYH9	32888494	Hemoglobin	22q12.3	22	36366589	rs5995288	MYH9	MYH9	hemoglobin measurement
ENSG00000100345	MYH9	32888494	Mean corpuscular hemoglobin	22q12.3	22	36281868	rs7078	MYH9	MYH9	mean corpuscular hemoglobin
ENSG00000100345	MYH9	32888494	Mean corpuscular hemoglobin	22q12.3	22	36378404	rs5750254	MYH9	MYH9	mean corpuscular hemoglobin
ENSG00000100345	MYH9	32888494	Mean corpuscular volume	22q12.3	22	36281868	rs7078	MYH9	MYH9	mean corpuscular volume
ENSG00000100345	MYH9	32888494	Mean corpuscular volume	22q12.3	22	36362502	rs136211	MYH9	MYH9	mean corpuscular volume
ENSG00000100345	MYH9	32888494	Mean spheric corpuscular volume	22q12.3	22	36281868	rs7078	MYH9	MYH9	mean corpuscular volume
ENSG00000100345	MYH9	32888494	Mean spheric corpuscular volume	22q12.3	22	36362502	rs136211	MYH9	MYH9	mean corpuscular volume
ENSG00000100345	MYH9	32888493	Mean platelet volume	22q12.3	22	36282733	rs140588099	NR	MYH9	mean platelet volume
ENSG00000100345	MYH9	32888493	Mean platelet volume	22q12.3	22	36282733	rs140588099	NR	MYH9	mean platelet volume
ENSG00000100345	MYH9	32888494	Mean reticulocyte volume	22q12.3	22	36281868	rs7078	MYH9	MYH9	mean reticulocyte volume
ENSG00000100345	MYH9	32888494	Mean reticulocyte volume	22q12.3	22	36362502	rs136211	MYH9	MYH9	mean reticulocyte volume
ENSG00000100345	MYH9	32888493	Platelet count	22q12.3	22	36287509	rs9610482	NR	MYH9	platelet count
ENSG00000100345	MYH9	32888494	Platelet count	22q12.3	22	36288312	rs2269530	MYH9	MYH9	platelet count
ENSG00000100345	MYH9	32888494	High light scatter reticulocyte count	22q12.3	22	36281868	rs7078	MYH9	MYH9	reticulocyte count
ENSG00000100345	MYH9	32888494	Reticulocyte count	22q12.3	22	36281868	rs7078	MYH9	MYH9	reticulocyte count
ENSG00000100345	MYH9	32888494	High light scatter reticulocyte percentage of red cells	22q12.3	22	36281868	rs7078	MYH9	MYH9	reticulocyte measurement
ENSG00000100345	MYH9	32888494	Reticulocyte fraction of red cells	22q12.3	22	36281868	rs7078	MYH9	MYH9	reticulocyte measurement
ENSG00000196498	NCOR2	30595370	Eosinophil counts	12q24.31	12	124377180	rs7963151		NCOR2	eosinophil count
ENSG00000196498	NCOR2	32888494	Mean spheric corpuscular volume	12q24.31	12	124379301	rs61931988	NCOR2	NCOR2	mean corpuscular volume
ENSG00000196498	NCOR2	32888493	Monocyte count	12q24.31	12	124379301	rs61931988	NR	NCOR2	monocyte count
ENSG00000196498	NCOR2	32888493	Monocyte count	12q24.31	12	124376677	rs11837407	NR	NCOR2	monocyte count
ENSG00000196498	NCOR2	32888494	Platelet distribution width	12q24.31	12	124366207	rs2141247	NCOR2	NCOR2	platelet component distribution width
ENSG00000107954	NEURL1	20526338	Platelet aggregation	10q24.33	10	103498029	rs7071247	NEURL	NEURL1-AS1, NEURL1	platelet aggregation
ENSG00000107954	NEURL1	31900758	C-reactive protein levels	10q24.33	10	103524831	rs3014201	NR	NEURL1	C-reactive protein measurement
ENSG00000182446	NPLOC4	27863252	Red blood cell count	17q25.3	17	81558634	rs3208787	NPLOC4	NPLOC4	erythrocyte count
ENSG00000182446	NPLOC4	27863252	Red cell distribution width	17q25.3	17	81558634	rs3208787	NPLOC4	NPLOC4	red blood cell distribution width
ENSG00000182446	NPLOC4	28957414	Red cell distribution width	17q25.3	17	81558634	rs3208787	NPLOC4	NPLOC4	red blood cell distribution width
ENSG00000182446	NPLOC4	30595370	Red blood cell count	17q25.3	17	81558634	rs3208787		NPLOC4	erythrocyte count
ENSG00000182446	NPLOC4	30595370	Mean corpuscular hemoglobin	17q25.3	17	81558634	rs3208787		NPLOC4	mean corpuscular hemoglobin
ENSG00000182446	NPLOC4	30595370	Red cell distribution width	17q25.3	17	81558634	rs3208787		NPLOC4	red blood cell distribution width
ENSG00000182446	NPLOC4	32888494	Red blood cell count	17q25.3	17	81558634	rs3208787	NPLOC4	NPLOC4	erythrocyte count
ENSG00000182446	NPLOC4	32888494	Mean corpuscular hemoglobin	17q25.3	17	81558634	rs3208787	NPLOC4	NPLOC4	mean corpuscular hemoglobin
ENSG00000182446	NPLOC4	32888493	Mean corpuscular hemoglobin	17q25.3	17	81558634	rs3208787	NR	NPLOC4	mean corpuscular hemoglobin concentration
ENSG00000182446	NPLOC4	32888493	Mean corpuscular hemoglobin	17q25.3	17	81558634	rs3208787	NR	NPLOC4	mean corpuscular hemoglobin concentration
ENSG00000182446	NPLOC4	32888493	Mean corpuscular volume	17q25.3	17	81558634	rs3208787	NR	NPLOC4	mean corpuscular volume
ENSG00000182446	NPLOC4	32888493	Mean corpuscular volume	17q25.3	17	81558634	rs3208787	NR	NPLOC4	mean corpuscular volume
ENSG00000182446	NPLOC4	32888494	Mean corpuscular volume	17q25.3	17	81558634	rs3208787	NPLOC4	NPLOC4	mean corpuscular volume
ENSG00000182446	NPLOC4	32888494	Mean spheric corpuscular volume	17q25.3	17	81558634	rs3208787	NPLOC4	NPLOC4	mean corpuscular volume
ENSG00000182446	NPLOC4	32888494	Mean reticulocyte volume	17q25.3	17	81558634	rs3208787	NPLOC4	NPLOC4	mean reticulocyte volume
ENSG00000182446	NPLOC4	32888493	Red blood cell count	17q25.3	17	81558634	rs3208787	NR	NPLOC4	red blood cell density measurement
ENSG00000182446	NPLOC4	32888493	Red blood cell count	17q25.3	17	81558634	rs3208787	NR	NPLOC4	red blood cell density measurement
ENSG00000182446	NPLOC4	32888493	Red cell distribution width	17q25.3	17	81558634	rs3208787	NR	NPLOC4	red blood cell distribution width
ENSG00000182446	NPLOC4	32888493	Red cell distribution width	17q25.3	17	81558634	rs3208787	NR	NPLOC4	red blood cell distribution width
ENSG00000182446	NPLOC4	32888494	Red cell distribution width	17q25.3	17	81558634	rs3208787	NPLOC4	NPLOC4	red blood cell distribution width
ENSG00000138430	OLA1	30072576	Blood protein levels	2q31.1	2	174112105	rs77345174	OLA1	OLA1	blood protein measurement
ENSG00000169313	P2RY12	30595370	White blood cell count	3q25.1	3	151355567	rs1352887		P2RY12, MED12L	leukocyte count
ENSG00000163291	PAQR3	27989323	Interferon gamma-induced protein 10 levels	4q21.21	4	78914694	rs183725142	NR	PAQR3, BMP2K	C-X-C motif chemokine 10 measurement
ENSG00000163291	PAQR3	28915241	Blood protein levels	4q21.21	4	78912128	rs76520492	NR	PAQR3, BMP2K	C-X-C motif chemokine 10 measurement
ENSG00000163291	PAQR3	29403010	Mean corpuscular hemoglobin	4q21.21	4	78909520	rs28410307	BMP2K	BMP2K, PAQR3	mean corpuscular hemoglobin
ENSG00000163291	PAQR3	32888493	Mean corpuscular hemoglobin	4q21.21	4	78903079	rs17003488	NR	PAQR3, BMP2K	mean corpuscular hemoglobin concentration
ENSG00000163291	PAQR3	32888493	Mean corpuscular volume	4q21.21	4	78918829	rs7671578	NR	PAQR3	mean corpuscular volume
ENSG00000163291	PAQR3	32888493	Mean corpuscular volume	4q21.21	4	78900809	rs7691825	NR	PAQR3, BMP2K	mean corpuscular volume
ENSG00000163291	PAQR3	32888493	Red cell distribution width	4q21.21	4	78913172	rs17008951	NR	PAQR3, BMP2K	red blood cell distribution width
ENSG00000163291	PAQR3	32888494	High light scatter reticulocyte count	4q21.21	4	78914698	rs59285639	PAQR3, BMP2K	BMP2K, PAQR3	reticulocyte count
ENSG00000163291	PAQR3	32888494	Immature fraction of reticulocytes	4q21.21	4	78914698	rs59285639	PAQR3, BMP2K	BMP2K, PAQR3	reticulocyte measurement
ENSG00000163291	PAQR3	32888494	High light scatter reticulocyte percentage of red cells	4q21.21	4	78914698	rs59285639	PAQR3, BMP2K	BMP2K, PAQR3	reticulocyte measurement
ENSG00000184588	PDE4B	30595370	Mean corpuscular hemoglobin	1p31.3	1	66053980	rs80255322		PDE4B	mean corpuscular hemoglobin
ENSG00000184588	PDE4B	31900758	C-reactive protein levels	1p31.3	1	65890942	rs115273594	NR	PDE4B	C-reactive protein measurement
ENSG00000184588	PDE4B	31900758	C-reactive protein levels	1p31.3	1	65970052	rs76516194	NR	PDE4B	C-reactive protein measurement
ENSG00000184588	PDE4B	31900758	C-reactive protein levels	1p31.3	1	66035744	rs144314390	NR	PDE4B	C-reactive protein measurement
ENSG00000184588	PDE4B	31900758	C-reactive protein levels	1p31.3	1	66225021	rs1338721	NR	PDE4B	C-reactive protein measurement
ENSG00000184588	PDE4B	31900758	C-reactive protein levels	1p31.3	1	65824341	rs34061534	NR	PDE4B	C-reactive protein measurement
ENSG00000184588	PDE4B	31900758	C-reactive protein levels	1p31.3	1	65835439	rs146342974	NR	PDE4B	C-reactive protein measurement
ENSG00000113721	PDGFRB	27863252	Granulocyte percentage of myeloid white cells	5q32	5	150120109	rs246395	PDGFRB	PDGFRB	granulocyte percentage of myeloid white cells
ENSG00000113721	PDGFRB	27863252	Monocyte count	5q32	5	150119309	rs3832325	PDGFRB	PDGFRB	monocyte count
ENSG00000113721	PDGFRB	27863252	Monocyte percentage of white cells	5q32	5	150120109	rs246395	PDGFRB	PDGFRB	monocyte percentage of leukocytes
ENSG00000113721	PDGFRB	27989323	Monocyte chemoattractant protein-1 levels	5q32	5	150139960	rs111884151	NR	PDGFRB	CCL2 measurement
ENSG00000113721	PDGFRB	28240269	Blood protein levels	5q32	5	150152544	rs3776081	PDGFRB	PDGFRB	platelet-derived growth factor receptor beta measurement
ENSG00000113721	PDGFRB	28240269	Blood protein levels	5q32	5	150136917	rs2240781	NR	PDGFRB	platelet-derived growth factor receptor beta measurement
ENSG00000113721	PDGFRB	28240269	Blood protein levels	5q32	5	150126061	rs3756309	PDGFRB	PDGFRB	platelet-derived growth factor receptor beta measurement
ENSG00000113721	PDGFRB	28240269	Blood protein levels	5q32	5	150141675	rs17708574	PDGFRB	PDGFRB	platelet-derived growth factor receptor beta measurement
ENSG00000113721	PDGFRB	29875488	Blood protein levels	5q32	5	150128981	rs2304058	PDGFRB	PDGFRB	blood protein measurement
ENSG00000113721	PDGFRB	29875488	Blood protein levels	5q32	5	150128912	rs3816018	NR	PDGFRB	blood protein measurement
ENSG00000113721	PDGFRB	30072576	Blood protein levels	5q32	5	150137672	rs4705415	PDGFRB	PDGFRB	blood protein measurement
ENSG00000113721	PDGFRB	31679650	Cytokine network levels (multivariate analysis)	5q32	5	150128981	rs2304058	PDGFRB	PDGFRB	interferon gamma measurement, platelet-derived growth factor BB measurement, interleukin 4 measurement, interleukin 10 measurement, stromal cell-derived factor 1 alpha measurement, interleukin-6 measurement, interleukin 12 measurement, interleukin 17 measurement, vascular endothelial growth factor measurement, fibroblast growth factor basic measurement, granulocyte colony-stimulating factor measu…
ENSG00000113721	PDGFRB	32888493	Monocyte count	5q32	5	150122240	rs17656204	NR	PDGFRB	monocyte count
ENSG00000113721	PDGFRB	32888493	Monocyte count	5q32	5	150122240	rs17656204	NR	PDGFRB	monocyte count
ENSG00000113721	PDGFRB	32888494	Monocyte percentage of white cells	5q32	5	150120673	rs193549	PDGFRB	PDGFRB	monocyte percentage of leukocytes
ENSG00000170927	PKHD1	30595370	Red blood cell count	6p12.2	6	51973465	rs9296668		PKHD1	erythrocyte count
ENSG00000170927	PKHD1	32888493	Hematocrit	6p12.2	6	51969222	rs1581717	NR	PKHD1	hematocrit
ENSG00000170927	PKHD1	32888493	Hematocrit	6p12.2	6	51973465	rs9296668	NR	PKHD1	hematocrit
ENSG00000170927	PKHD1	32888494	Hematocrit	6p12.2	6	51974752	rs2499472	PKHD1	PKHD1	hematocrit
ENSG00000170927	PKHD1	32888493	Hemoglobin concentration	6p12.2	6	51973465	rs9296668	NR	PKHD1	hemoglobin measurement
ENSG00000170927	PKHD1	32888493	Hemoglobin concentration	6p12.2	6	51973465	rs9296668	NR	PKHD1	hemoglobin measurement
ENSG00000170927	PKHD1	32888494	Hemoglobin	6p12.2	6	51973465	rs9296668	PKHD1	PKHD1	hemoglobin measurement
ENSG00000170927	PKHD1	32888493	Red blood cell count	6p12.2	6	51973465	rs9296668	NR	PKHD1	red blood cell density measurement
ENSG00000127838	PNKD	27863252	Granulocyte count	2q35	2	218297999	rs145013566	PNKD	PNKD	granulocyte count
ENSG00000127838	PNKD	27863252	White blood cell count	2q35	2	218297999	rs145013566	PNKD	PNKD	leukocyte count
ENSG00000127838	PNKD	27863252	Monocyte count	2q35	2	218323178	rs1870125	PNKD	PNKD	monocyte count
ENSG00000127838	PNKD	27863252	Myeloid white cell count	2q35	2	218297999	rs145013566	PNKD	PNKD	myeloid white cell count
ENSG00000127838	PNKD	27863252	Neutrophil count	2q35	2	218297999	rs145013566	PNKD	PNKD	neutrophil count
ENSG00000127838	PNKD	27863252	Sum basophil neutrophil counts	2q35	2	218297999	rs145013566	PNKD	PNKD	neutrophil count, basophil count
ENSG00000127838	PNKD	27863252	Sum neutrophil eosinophil counts	2q35	2	218297999	rs145013566	PNKD	PNKD	neutrophil count, eosinophil count
ENSG00000127838	PNKD	27863252	Plateletcrit	2q35	2	218273447	rs10716631	PNKD	PNKD	platelet crit
ENSG00000127838	PNKD	27863252	Red cell distribution width	2q35	2	218276735	rs4674280	TMBIM1, PNKD	PNKD, TMBIM1	red blood cell distribution width
ENSG00000127838	PNKD	27863252	Reticulocyte count	2q35	2	218274217	rs4791	TMBIM1	PNKD, TMBIM1	reticulocyte count
ENSG00000127838	PNKD	27863252	High light scatter reticulocyte count	2q35	2	218274217	rs4791	TMBIM1	PNKD, TMBIM1	reticulocyte count
ENSG00000127838	PNKD	27863252	Reticulocyte fraction of red cells	2q35	2	218274217	rs4791	TMBIM1	PNKD, TMBIM1	reticulocyte count
ENSG00000127838	PNKD	27863252	High light scatter reticulocyte percentage of red cells	2q35	2	218273447	rs10716631	PNKD	PNKD	reticulocyte count
ENSG00000127838	PNKD	28957414	Red cell distribution width	2q35	2	218303709	rs1877712	PNKD	PNKD	red blood cell distribution width
ENSG00000127838	PNKD	32888494	Plateletcrit	2q35	2	218293780	rs56160301	PNKD	PNKD	platelet crit
ENSG00000127838	PNKD	32888493	Red cell distribution width	2q35	2	218285005	rs55827343	NR	PNKD, TMBIM1	red blood cell distribution width
ENSG00000127838	PNKD	32888493	Red cell distribution width	2q35	2	218274217	rs4791	NR	PNKD, TMBIM1	red blood cell distribution width
ENSG00000127838	PNKD	32888494	Red cell distribution width	2q35	2	218313110	rs879289447	PNKD	PNKD	red blood cell distribution width
ENSG00000127838	PNKD	32888494	Reticulocyte count	2q35	2	218285005	rs55827343	PNKD, TMBIM1	PNKD, TMBIM1	reticulocyte count
ENSG00000127838	PNKD	32888494	Immature fraction of reticulocytes	2q35	2	218328032	rs897877	PNKD, AC021016.8	PNKD, CATIP-AS2	reticulocyte measurement
ENSG00000127838	PNKD	32888494	High light scatter reticulocyte percentage of red cells	2q35	2	218285005	rs55827343	PNKD, TMBIM1	PNKD, TMBIM1	reticulocyte measurement
ENSG00000127838	PNKD	32888494	Reticulocyte fraction of red cells	2q35	2	218285005	rs55827343	PNKD, TMBIM1	PNKD, TMBIM1	reticulocyte measurement
ENSG00000156194	PPEF2	27989323	Interferon gamma-induced protein 10 levels	4q21.1	4	75886716	rs149858046	NR	PPEF2	C-X-C motif chemokine 10 measurement
ENSG00000162409	PRKAA2	22286170	Lymphocyte counts	1p32.2	1	56661246	rs2746347	PRKAA2	PRKAA2	lymphocyte count
ENSG00000171132	PRKCE	19862010	Hematocrit	2p21	2	46133768	rs10168349	PRKCE	PRKCE	hematocrit
ENSG00000171132	PRKCE	19862010	Hemoglobin	2p21	2	46126027	rs10495928	PRKCE	PRKCE	hemoglobin measurement
ENSG00000171132	PRKCE	20139978	Red blood cell count	2p21	2	46126027	rs10495928	PRKCE	PRKCE	erythrocyte count
ENSG00000171132	PRKCE	20139978	Hematological and biochemical traits	2p21	2	46133768	rs10168349	PRKCE	PRKCE	hematocrit
ENSG00000171132	PRKCE	20139978	Hematological and biochemical traits	2p21	2	46126027	rs10495928	PRKCE	PRKCE	hemoglobin measurement
ENSG00000171132	PRKCE	23222517	Red blood cell traits	2p21	2	46127912	rs4953318	PRKCE	PRKCE	hematocrit
ENSG00000171132	PRKCE	23446634	Red blood cell traits	2p21	2	46128709	rs13008603	PRKCE	PRKCE	hematocrit
ENSG00000171132	PRKCE	27863252	Red blood cell count	2p21	2	46066687	rs114948639	PRKCE	PRKCE	erythrocyte count
ENSG00000171132	PRKCE	27863252	Red blood cell count	2p21	2	46088377	rs71422190	PRKCE	PRKCE	erythrocyte count
ENSG00000171132	PRKCE	27863252	Red blood cell count	2p21	2	46122132	rs12623399	PRKCE	PRKCE	erythrocyte count
ENSG00000171132	PRKCE	27863252	Red blood cell count	2p21	2	46133768	rs10168349	PRKCE	PRKCE	erythrocyte count
ENSG00000171132	PRKCE	27863252	Hematocrit	2p21	2	46066687	rs114948639	PRKCE	PRKCE	hematocrit
ENSG00000171132	PRKCE	27863252	Hematocrit	2p21	2	46125187	rs17799476	PRKCE	PRKCE	hematocrit
ENSG00000171132	PRKCE	27863252	Hematocrit	2p21	2	46126027	rs10495928	PRKCE	PRKCE	hematocrit
ENSG00000171132	PRKCE	27863252	Hemoglobin concentration	2p21	2	46125187	rs17799476	PRKCE	PRKCE	hemoglobin measurement
ENSG00000171132	PRKCE	27863252	Hemoglobin concentration	2p21	2	46126027	rs10495928	PRKCE	PRKCE	hemoglobin measurement
ENSG00000171132	PRKCE	27863252	Hemoglobin concentration	2p21	2	46066687	rs114948639	PRKCE	PRKCE	hemoglobin measurement
ENSG00000171132	PRKCE	27863252	High light scatter reticulocyte count	2p21	2	46128709	rs13008603	PRKCE	PRKCE	reticulocyte count
ENSG00000171132	PRKCE	28017375	Red blood cell count	2p21	2	46120467	rs4952800	PRKCE	PRKCE	erythrocyte count
ENSG00000171132	PRKCE	28017375	Red blood cell count	2p21	2	46127912	rs4953318	PRKCE	PRKCE	erythrocyte count
ENSG00000171132	PRKCE	28017375	Hematocrit	2p21	2	46127912	rs4953318	PRKCE	PRKCE	hematocrit
ENSG00000171132	PRKCE	28017375	Hemoglobin levels	2p21	2	46128709	rs13008603	PRKCE	PRKCE	hemoglobin measurement
ENSG00000171132	PRKCE	28453575	Hematocrit	2p21	2	46145505	rs17034641	PRKCE	PRKCE	hematocrit
ENSG00000171132	PRKCE	28453575	Hemoglobin	2p21	2	46145505	rs17034641	PRKCE	PRKCE	hemoglobin measurement
ENSG00000171132	PRKCE	29403010	Red blood cell count	2p21	2	46133768	rs10168349	PRKCE	PRKCE	erythrocyte count
ENSG00000171132	PRKCE	29403010	Hematocrit	2p21	2	46133768	rs10168349	PRKCE	PRKCE	hematocrit
ENSG00000171132	PRKCE	29403010	Hemoglobin	2p21	2	46133768	rs10168349	PRKCE	PRKCE	hemoglobin measurement
ENSG00000171132	PRKCE	30595370	Red blood cell count	2p21	2	45654158	rs665783		PRKCE	erythrocyte count
ENSG00000171132	PRKCE	30595370	Red blood cell count	2p21	2	45775021	rs6753292		PRKCE	erythrocyte count
ENSG00000171132	PRKCE	30595370	Red blood cell count	2p21	2	46010307	rs1987070		PRKCE	erythrocyte count
ENSG00000171132	PRKCE	30595370	Red blood cell count	2p21	2	46133768	rs10168349		PRKCE	erythrocyte count
ENSG00000171132	PRKCE	30595370	Red blood cell count	2p21	2	46181868	rs72808780		PRKCE	erythrocyte count
ENSG00000171132	PRKCE	30595370	White blood cell count	2p21	2	45846185	rs4953269		PRKCE	leukocyte count
ENSG00000171132	PRKCE	30595370	Red cell distribution width	2p21	2	46127912	rs4953318		PRKCE	red blood cell distribution width
ENSG00000171132	PRKCE	31869403	Hematocrit	2p21	2	46128709	rs13008603	NR	PRKCE	hematocrit
ENSG00000171132	PRKCE	31869403	Hematocrit	2p21	2	46145505	rs17034641	NR	PRKCE	hematocrit
ENSG00000171132	PRKCE	31869403	Hemoglobin levels	2p21	2	46145505	rs17034641	NR	PRKCE	hemoglobin measurement
ENSG00000171132	PRKCE	31902109	Hematological and biochemical traits	2p21	2	46119577	rs3768751	PRKCE	PRKCE	hemoglobin measurement
ENSG00000171132	PRKCE	32171239	Red blood cell count	2p21	2	46145642	rs61523591		PRKCE	erythrocyte count
ENSG00000171132	PRKCE	32171239	Red blood cell count	2p21	2	46145642	rs61523591		PRKCE	erythrocyte count
ENSG00000171132	PRKCE	32171239	Hematocrit	2p21	2	46145642	rs61523591		PRKCE	hematocrit
ENSG00000171132	PRKCE	32171239	Hematocrit	2p21	2	46145642	rs61523591		PRKCE	hematocrit
ENSG00000171132	PRKCE	32171239	Hematocrit	2p21	2	46145642	rs61523591		PRKCE	hematocrit
ENSG00000171132	PRKCE	32171239	Hematocrit	2p21	2	46145642	rs61523591		PRKCE	hematocrit
ENSG00000171132	PRKCE	32171239	Hemoglobin concentration	2p21	2	46145642	rs61523591		PRKCE	mean corpuscular hemoglobin concentration
ENSG00000171132	PRKCE	32171239	Hemoglobin concentration	2p21	2	46145642	rs61523591		PRKCE	mean corpuscular hemoglobin concentration
ENSG00000171132	PRKCE	32171239	Hemoglobin concentration	2p21	2	46145642	rs61523591		PRKCE	mean corpuscular hemoglobin concentration
ENSG00000171132	PRKCE	32327693	Hemoglobin levels	2p21	2	46133768	rs10168349	PRKCE	PRKCE	hemoglobin measurement
ENSG00000171132	PRKCE	32888494	Red blood cell count	2p21	2	45998639	rs2122113	PRKCE	PRKCE	erythrocyte count
ENSG00000171132	PRKCE	32888494	Red blood cell count	2p21	2	46066687	rs114948639	PRKCE	PRKCE	erythrocyte count
ENSG00000171132	PRKCE	32888494	Red blood cell count	2p21	2	46125187	rs17799476	PRKCE	PRKCE	erythrocyte count
ENSG00000171132	PRKCE	32888494	Red blood cell count	2p21	2	46133768	rs10168349	PRKCE	PRKCE	erythrocyte count
ENSG00000171132	PRKCE	32888494	Red blood cell count	2p21	2	46143753	rs2053797	PRKCE	PRKCE	erythrocyte count
ENSG00000171132	PRKCE	32888494	Red blood cell count	2p21	2	46183174	rs11693321	PRKCE	PRKCE	erythrocyte count
ENSG00000171132	PRKCE	32888493	Hematocrit	2p21	2	46133768	rs10168349	NR	PRKCE	hematocrit
ENSG00000171132	PRKCE	32888493	Hematocrit	2p21	2	46128709	rs13008603	NR	PRKCE	hematocrit
ENSG00000171132	PRKCE	32888493	Hematocrit	2p21	2	46133768	rs10168349	NR	PRKCE	hematocrit
ENSG00000171132	PRKCE	32888493	Hematocrit	2p21	2	46126027	rs10495928	NR	PRKCE	hematocrit
ENSG00000171132	PRKCE	32888494	Hematocrit	2p21	2	46125187	rs17799476	PRKCE	PRKCE	hematocrit
ENSG00000171132	PRKCE	32888494	Hematocrit	2p21	2	46125360	rs10495927	PRKCE	PRKCE	hematocrit
ENSG00000171132	PRKCE	32888494	Hematocrit	2p21	2	46133768	rs10168349	PRKCE	PRKCE	hematocrit
ENSG00000171132	PRKCE	32888494	Hematocrit	2p21	2	45654158	rs665783	PRKCE	PRKCE	hematocrit
ENSG00000171132	PRKCE	32888494	Hematocrit	2p21	2	45778507	rs4953256	PRKCE	PRKCE	hematocrit
ENSG00000171132	PRKCE	32888494	Hematocrit	2p21	2	45998639	rs2122113	PRKCE	PRKCE	hematocrit
ENSG00000171132	PRKCE	32888494	Hematocrit	2p21	2	45998802	rs6735880	PRKCE	PRKCE	hematocrit
ENSG00000171132	PRKCE	32888494	Hematocrit	2p21	2	46066687	rs114948639	PRKCE	PRKCE	hematocrit
ENSG00000171132	PRKCE	32888494	Hematocrit	2p21	2	46085995	rs61758304	PRKCE	PRKCE	hematocrit
ENSG00000171132	PRKCE	32888494	Hematocrit	2p21	2	46100990	rs4953312	PRKCE	PRKCE	hematocrit
ENSG00000171132	PRKCE	32888493	Hemoglobin concentration	2p21	2	46126027	rs10495928	NR	PRKCE	hemoglobin measurement
ENSG00000171132	PRKCE	32888493	Hemoglobin concentration	2p21	2	46133768	rs10168349	NR	PRKCE	hemoglobin measurement
ENSG00000171132	PRKCE	32888493	Hemoglobin concentration	2p21	2	46133768	rs10168349	NR	PRKCE	hemoglobin measurement
ENSG00000171132	PRKCE	32888494	Hemoglobin	2p21	2	46082123	rs1868274	PRKCE	PRKCE	hemoglobin measurement
ENSG00000171132	PRKCE	32888494	Hemoglobin	2p21	2	46125187	rs17799476	PRKCE	PRKCE	hemoglobin measurement
ENSG00000171132	PRKCE	32888494	Hemoglobin	2p21	2	46133768	rs10168349	PRKCE	PRKCE	hemoglobin measurement
ENSG00000171132	PRKCE	32888494	Hemoglobin	2p21	2	46136560	rs6724315	PRKCE	PRKCE	hemoglobin measurement
ENSG00000171132	PRKCE	32888494	Hemoglobin	2p21	2	45659122	rs588206	PRKCE	PRKCE	hemoglobin measurement
ENSG00000171132	PRKCE	32888494	Hemoglobin	2p21	2	45778507	rs4953256	PRKCE	PRKCE	hemoglobin measurement
ENSG00000171132	PRKCE	32888494	Hemoglobin	2p21	2	45998639	rs2122113	PRKCE	PRKCE	hemoglobin measurement
ENSG00000171132	PRKCE	32888494	Hemoglobin	2p21	2	46066687	rs114948639	PRKCE	PRKCE	hemoglobin measurement
ENSG00000171132	PRKCE	32888494	White blood cell count	2p21	2	45840306	rs935655	PRKCE	PRKCE	leukocyte count
ENSG00000171132	PRKCE	32888493	Monocyte count	2p21	2	45849406	rs7561544	NR	PRKCE	monocyte count
ENSG00000171132	PRKCE	32888493	Monocyte count	2p21	2	45849406	rs7561544	NR	PRKCE	monocyte count
ENSG00000171132	PRKCE	32888493	White blood cell count	2p21	2	45840306	rs935655	NR	PRKCE	myeloid white cell count
ENSG00000171132	PRKCE	32888493	White blood cell count	2p21	2	45840306	rs935655	NR	PRKCE	myeloid white cell count
ENSG00000171132	PRKCE	32888493	Platelet count	2p21	2	45848538	rs6706095	NR	PRKCE	platelet count
ENSG00000171132	PRKCE	32888493	Platelet count	2p21	2	45848538	rs6706095	NR	PRKCE	platelet count
ENSG00000171132	PRKCE	32888494	Platelet count	2p21	2	45848538	rs6706095	PRKCE	PRKCE	platelet count
ENSG00000171132	PRKCE	32888494	Plateletcrit	2p21	2	45651621	rs687914	PRKCE	PRKCE	platelet crit
ENSG00000171132	PRKCE	32888494	Plateletcrit	2p21	2	45848538	rs6706095	PRKCE	PRKCE	platelet crit
ENSG00000171132	PRKCE	32888493	Red blood cell count	2p21	2	46133768	rs10168349	NR	PRKCE	red blood cell density measurement
ENSG00000171132	PRKCE	32888493	Red blood cell count	2p21	2	46133768	rs10168349	NR	PRKCE	red blood cell density measurement
ENSG00000171132	PRKCE	32888493	Red blood cell count	2p21	2	46133768	rs10168349	NR	PRKCE	red blood cell density measurement
ENSG00000171132	PRKCE	32888494	High light scatter reticulocyte count	2p21	2	46145821	rs1020446	PRKCE	PRKCE	reticulocyte count
ENSG00000171132	PRKCE	32888494	Reticulocyte count	2p21	2	46145821	rs1020446	PRKCE	PRKCE	reticulocyte count
ENSG00000253729	PRKDC	32888493	Hemoglobin concentration	8q11.21	8	47775213	rs6473736	NR	PRKDC	hemoglobin measurement
ENSG00000253729	PRKDC	32888494	Hemoglobin	8q11.21	8	47951725	rs112391082	PRKDC	PRKDC	hemoglobin measurement
ENSG00000253729	PRKDC	32888494	Mean corpuscular hemoglobin	8q11.21	8	47913774	rs8178058	PRKDC	PRKDC	mean corpuscular hemoglobin
ENSG00000253729	PRKDC	32888493	Mean corpuscular hemoglobin	8q11.21	8	47893823	rs74915527	NR	PRKDC	mean corpuscular hemoglobin concentration
ENSG00000253729	PRKDC	32888493	Mean corpuscular hemoglobin	8q11.21	8	47893823	rs74915527	NR	PRKDC	mean corpuscular hemoglobin concentration
ENSG00000253729	PRKDC	32888493	Mean corpuscular volume	8q11.21	8	47893823	rs74915527	NR	PRKDC	mean corpuscular volume
ENSG00000185532	PRKG1	23382691	IgG glycosylation	10q21.1	10	51502873	rs1952138	NR	PRKG1	serum IgG glycosylation measurement
ENSG00000185532	PRKG1	27723758	Selective IgA deficiency	10q21.1	10	51320749	rs12249467	MIR605	PRKG1	selective IgA deficiency disease
ENSG00000240065	PSMB9	28240269	Blood protein levels	6p21.32	6	32854467	rs17220241	HLA-Z, TAP2, PSMB9, PSMB8-AS1, XXbac-BPG246D15.9, TAP1, PSMB8	PSMB9, PSMB9, PSMB9, PSMB9, PSMB9, PSMB9, PSMB9, PSMB9	alpha-2-macroglobulin receptor-associated protein measurement
ENSG00000122420	PTGFR	23382691	IgG glycosylation	1p31.1	1	78521617	rs672561	NR	PTGFR	serum IgG glycosylation measurement
ENSG00000081237	PTPRC	27863252	Sum eosinophil basophil counts	1q31.3	1	198697103	rs2296618	PTPRC	PTPRC, PTPRC	basophil count, eosinophil count
ENSG00000081237	PTPRC	27863252	Lymphocyte counts	1q32.1	1	198710886	rs12733073	PTPRC	PTPRC, PTPRC	lymphocyte count
ENSG00000081237	PTPRC	30595370	Eosinophil counts	1q31.3	1	198697103	rs2296618		PTPRC, PTPRC	eosinophil count
ENSG00000081237	PTPRC	30595370	Red blood cell count	1q32.1	1	198749821	rs59271985		PTPRC, PTPRC	erythrocyte count
ENSG00000081237	PTPRC	30595370	White blood cell count	1q31.3	1	198694532	rs10494783		PTPRC, PTPRC	leukocyte count
ENSG00000081237	PTPRC	30595370	Mean corpuscular hemoglobin	1q31.3	1	198694973	rs3767747		PTPRC, PTPRC	mean corpuscular hemoglobin
ENSG00000081237	PTPRC	32888494	Eosinophil counts	1q31.3	1	198697103	rs2296618	PTPRC	PTPRC, PTPRC	eosinophil count
ENSG00000081237	PTPRC	32888494	Eosinophil percentage of white cells	1q31.3	1	198654713	rs17668272	PTPRC	PTPRC, PTPRC	eosinophil percentage of leukocytes
ENSG00000081237	PTPRC	32888494	Red blood cell count	1q32.1	1	198722714	rs10531214	PTPRC	PTPRC, PTPRC	erythrocyte count
ENSG00000081237	PTPRC	32888494	White blood cell count	1q31.3	1	198694532	rs10494783	PTPRC	PTPRC, PTPRC	leukocyte count
ENSG00000081237	PTPRC	32888494	White blood cell count	1q32.1	1	198710886	rs12733073	PTPRC	PTPRC, PTPRC	leukocyte count
ENSG00000081237	PTPRC	32888493	Lymphocyte counts	1q31.3	1	198694532	rs10494783	NR	PTPRC, PTPRC	lymphocyte count
ENSG00000081237	PTPRC	32888494	Lymphocyte counts	1q31.3	1	198653318	rs80099993	PTPRC	PTPRC, PTPRC	lymphocyte count
ENSG00000081237	PTPRC	32888494	Lymphocyte counts	1q31.3	1	198694532	rs10494783	PTPRC	PTPRC, PTPRC	lymphocyte count
ENSG00000081237	PTPRC	32888494	Lymphocyte counts	1q31.3	1	198696788	rs17612648	PTPRC	PTPRC, PTPRC	lymphocyte count
ENSG00000081237	PTPRC	32888494	Lymphocyte counts	1q32.1	1	198710886	rs12733073	PTPRC	PTPRC, PTPRC	lymphocyte count
ENSG00000081237	PTPRC	32888493	Lymphocyte counts	1q31.3	1	198694532	rs10494783	NR	PTPRC, PTPRC	lymphocyte count
ENSG00000081237	PTPRC	32888494	Lymphocyte percentage of white cells	1q32.1	1	198710886	rs12733073	PTPRC	PTPRC, PTPRC	lymphocyte percentage of leukocytes
ENSG00000081237	PTPRC	32888494	Mean corpuscular volume	1q31.3	1	198644825	rs1326269	PTPRC	PTPRC, PTPRC	mean corpuscular volume
ENSG00000081237	PTPRC	32888494	Mean spheric corpuscular volume	1q31.3	1	198644825	rs1326269	PTPRC	PTPRC, PTPRC	mean corpuscular volume
ENSG00000081237	PTPRC	32888494	Mean platelet volume	1q31.3	1	198676330	rs3754097	PTPRC	PTPRC, PTPRC	mean platelet volume
ENSG00000081237	PTPRC	32888494	Mean reticulocyte volume	1q31.3	1	198644825	rs1326269	PTPRC	PTPRC, PTPRC	mean reticulocyte volume
ENSG00000081237	PTPRC	32888494	Monocyte count	1q31.3	1	198653318	rs80099993	PTPRC	PTPRC, PTPRC	monocyte count
ENSG00000081237	PTPRC	32888494	Monocyte count	1q31.3	1	198694532	rs10494783	PTPRC	PTPRC, PTPRC	monocyte count
ENSG00000081237	PTPRC	32888494	Monocyte count	1q31.3	1	198696788	rs17612648	PTPRC	PTPRC, PTPRC	monocyte count
ENSG00000081237	PTPRC	32888494	Monocyte count	1q32.1	1	198710886	rs12733073	PTPRC	PTPRC, PTPRC	monocyte count
ENSG00000081237	PTPRC	32888494	Monocyte percentage of white cells	1q32.1	1	198710886	rs12733073	PTPRC	PTPRC, PTPRC	monocyte percentage of leukocytes
ENSG00000081237	PTPRC	32888493	White blood cell count	1q31.3	1	198694532	rs10494783	NR	PTPRC, PTPRC	myeloid white cell count
ENSG00000081237	PTPRC	32888494	Plateletcrit	1q31.3	1	198665868	rs3767742	RP11-553K8.5, PTPRC	AL157402.2, PTPRC, PTPRC	platelet crit
ENSG00000144118	RALB	27863252	Mean platelet volume	2q14.2	2	120255593	rs4849845	RALB	RALB	mean platelet volume
ENSG00000144118	RALB	32888493	Mean platelet volume	2q14.2	2	120255593	rs4849845	NR	RALB	mean platelet volume
ENSG00000144118	RALB	32888493	Mean platelet volume	2q14.2	2	120255593	rs4849845	NR	RALB	mean platelet volume
ENSG00000144118	RALB	32888494	Mean platelet volume	2q14.2	2	120255593	rs4849845	RALB	RALB	mean platelet volume
ENSG00000144118	RALB	32888494	Platelet distribution width	2q14.2	2	120240293	rs6746072	RALB	RALB	platelet component distribution width
ENSG00000144118	RALB	32888493	Platelet count	2q14.2	2	120294692	rs1137385	NR	RALB	platelet count
ENSG00000144118	RALB	32888493	Platelet count	2q14.2	2	120255593	rs4849845	NR	RALB	platelet count
ENSG00000144118	RALB	32888494	Platelet count	2q14.2	2	120255593	rs4849845	RALB	RALB	platelet count
ENSG00000144118	RALB	32888494	Plateletcrit	2q14.2	2	120283738	rs3931841	RALB	RALB	platelet crit
ENSG00000165731	RET	28240269	Blood protein levels	10q11.21	10	43097595	rs2505535	RET	RET	proto-oncogene tyrosine-protein kinase receptor Ret measurement
ENSG00000165731	RET	30072576	Blood protein levels	10q11.21	10	43097595	rs2505535	RET	RET	blood protein measurement
ENSG00000185008	ROBO2	23382691	IgG glycosylation	3p12.3	3	76676752	rs10511052	NR	ROBO2	serum IgG glycosylation measurement
ENSG00000185008	ROBO2	27989323	Interleukin-16 levels	3p12.3	3	76422958	rs150774831	NR	ROBO2	interleukin 16 measurement
ENSG00000185008	ROBO2	27989323	Interleukin-16 levels	3p12.3	3	76602022	rs190591447	NR	ROBO2	interleukin 16 measurement
ENSG00000020633	RUNX3	30595370	Eosinophil counts	1p36.11	1	24924339	rs10794666		RUNX3	eosinophil count
ENSG00000020633	RUNX3	30595370	White blood cell count	1p36.11	1	24964519	rs6672420		RUNX3	leukocyte count
ENSG00000020633	RUNX3	32888493	Eosinophil counts	1p36.11	1	24924429	rs34349689	NR	RUNX3	eosinophil count
ENSG00000020633	RUNX3	32888494	Eosinophil counts	1p36.11	1	24925432	rs760805	RUNX3	RUNX3	eosinophil count
ENSG00000020633	RUNX3	32888494	Eosinophil percentage of white cells	1p36.11	1	24925432	rs760805	RUNX3	RUNX3	eosinophil percentage of leukocytes
ENSG00000020633	RUNX3	32888493	Lymphocyte counts	1p36.11	1	24914565	rs2282718	NR	RUNX3	lymphocyte count
ENSG00000020633	RUNX3	32888493	Lymphocyte counts	1p36.11	1	24933393	rs3845302	NR	RUNX3	lymphocyte count
ENSG00000020633	RUNX3	32888494	Lymphocyte counts	1p36.11	1	24933393	rs3845302	RUNX3	RUNX3	lymphocyte count
ENSG00000020633	RUNX3	32888494	Monocyte count	1p36.11	1	24933393	rs3845302	RUNX3	RUNX3	monocyte count
ENSG00000145284	SCD5	27863252	Eosinophil percentage of granulocytes	4q21.22	4	82636279	rs34221980	SCD5	SCD5	eosinophil percentage of granulocytes
ENSG00000145284	SCD5	27863252	Eosinophil percentage of white cells	4q21.22	4	82632180	rs201015026	SCD5	SCD5	eosinophil percentage of leukocytes
ENSG00000145284	SCD5	27863252	Granulocyte count	4q21.22	4	82631138	rs28476539	SCD5	SCD5	granulocyte count
ENSG00000145284	SCD5	27863252	Lymphocyte counts	4q21.22	4	82635553	rs6832951	SCD5	SCD5	lymphocyte count
ENSG00000145284	SCD5	27863252	Sum neutrophil eosinophil counts	4q21.22	4	82631138	rs28476539	SCD5	SCD5	neutrophil count, eosinophil count
ENSG00000145284	SCD5	27863252	Neutrophil percentage of granulocytes	4q21.22	4	82636279	rs34221980	SCD5	SCD5	neutrophil percentage of granulocytes
ENSG00000145284	SCD5	29403010	White blood cell count	4q21.22	4	82635478	rs6832779	SCD5	SCD5	leukocyte count
ENSG00000145284	SCD5	29403010	Monocyte count	4q21.22	4	82654059	rs115007843	SCD5	SCD5	monocyte count
ENSG00000145284	SCD5	32888493	Basophil count	4q21.22	4	82654754	rs17006038	NR	SCD5	basophil count
ENSG00000145284	SCD5	32888493	Basophil count	4q21.22	4	82660597	rs1526061	NR	SCD5	basophil count
ENSG00000145284	SCD5	32888494	Basophil count	4q21.22	4	82654754	rs17006038	SCD5	SCD5	basophil count
ENSG00000145284	SCD5	32888493	Lymphocyte counts	4q21.22	4	82633180	rs71596787	NR	SCD5	lymphocyte count
ENSG00000145284	SCD5	32888493	Lymphocyte counts	4q21.22	4	82641300	rs6535362	NR	SCD5	lymphocyte count
ENSG00000145284	SCD5	32888493	Monocyte count	4q21.22	4	82653595	rs17006028	NR	SCD5	monocyte count
ENSG00000145284	SCD5	32888493	Monocyte count	4q21.22	4	82641160	rs6824723	NR	SCD5	monocyte count
ENSG00000145284	SCD5	32888494	Monocyte percentage of white cells	4q21.22	4	82646969	rs7672535	SCD5	SCD5	monocyte percentage of leukocytes
ENSG00000145284	SCD5	32888494	Neutrophil percentage of white cells	4q21.22	4	82631126	rs553093210	SCD5	SCD5	neutrophil percentage of leukocytes
ENSG00000145284	SCD5	32888494	High light scatter reticulocyte count	4q21.22	4	82716065	rs33954608	SCD5	SCD5	reticulocyte count
ENSG00000145284	SCD5	32888494	Immature fraction of reticulocytes	4q21.22	4	82716065	rs33954608	SCD5	SCD5	reticulocyte measurement
ENSG00000145284	SCD5	32888494	High light scatter reticulocyte percentage of red cells	4q21.22	4	82716065	rs33954608	SCD5	SCD5	reticulocyte measurement
ENSG00000106366	SERPINE1	24578379	Plasma plasminogen activator levels	7q22.1	7	101131468	rs2227667	SERPINE1	SERPINE1	tissue plasminogen activator measurement
ENSG00000106366	SERPINE1	30595370	Red blood cell count	7q22.1	7	101129564	rs3020623		SERPINE1	erythrocyte count
ENSG00000111252	SH2B3	19198610	Eosinophil counts	12q24.12	12	111446804	rs3184504	SH2B3	ATXN2, SH2B3	eosinophil count
ENSG00000111252	SH2B3	20139978	Platelet count	12q24.12	12	111449855	rs739496	SH2B3	ATXN2, SH2B3	platelet count
ENSG00000111252	SH2B3	22139419	Platelet count	12q24.12	12	111446804	rs3184504	SH2B3	ATXN2, SH2B3	platelet count
ENSG00000111252	SH2B3	23222517	Red blood cell traits	12q24.12	12	111446804	rs3184504	SH2B3, ATXN2	ATXN2, SH2B3	hemoglobin measurement
ENSG00000111252	SH2B3	24026423	Platelet count	12q24.12	12	111446804	rs3184504	SH2B3, ATXN2	ATXN2, SH2B3	platelet count
ENSG00000111252	SH2B3	24816252	Blood metabolite levels	12q24.12	12	111446804	rs3184504	SH2B3	ATXN2, SH2B3	blood metabolite measurement
ENSG00000111252	SH2B3	25705162	Platelet count	12q24.12	12	111449855	rs739496	SH2B3	ATXN2, SH2B3	platelet count
ENSG00000111252	SH2B3	27532455	Blood protein levels	12q24.12	12	111446804	rs3184504	NR	ATXN2, SH2B3	blood protein measurement
ENSG00000111252	SH2B3	27863252	Red blood cell count	12q24.12	12	111446804	rs3184504	SH2B3	ATXN2, SH2B3	erythrocyte count
ENSG00000111252	SH2B3	27863252	Granulocyte count	12q24.12	12	111446804	rs3184504	SH2B3	ATXN2, SH2B3	granulocyte count
ENSG00000111252	SH2B3	27863252	Hematocrit	12q24.12	12	111446804	rs3184504	SH2B3	ATXN2, SH2B3	hematocrit
ENSG00000111252	SH2B3	27863252	Hemoglobin concentration	12q24.12	12	111446804	rs3184504	SH2B3	ATXN2, SH2B3	hemoglobin measurement
ENSG00000111252	SH2B3	27863252	White blood cell count	12q24.12	12	111446804	rs3184504	SH2B3	ATXN2, SH2B3	leukocyte count
ENSG00000111252	SH2B3	27863252	Lymphocyte counts	12q24.12	12	111446804	rs3184504	SH2B3	ATXN2, SH2B3	lymphocyte count
ENSG00000111252	SH2B3	27863252	Mean corpuscular hemoglobin	12q24.12	12	111409936	rs3803170	SH2B3	SH2B3	mean corpuscular hemoglobin
ENSG00000111252	SH2B3	27863252	Monocyte count	12q24.12	12	111407152	rs540639423	SH2B3	SH2B3	monocyte count
ENSG00000111252	SH2B3	27863252	Monocyte percentage of white cells	12q24.12	12	111407152	rs540639423	SH2B3	SH2B3	monocyte percentage of leukocytes
ENSG00000111252	SH2B3	27863252	Myeloid white cell count	12q24.12	12	111446804	rs3184504	SH2B3	ATXN2, SH2B3	myeloid white cell count
ENSG00000111252	SH2B3	27863252	Neutrophil count	12q24.12	12	111446804	rs3184504	SH2B3	ATXN2, SH2B3	neutrophil count
ENSG00000111252	SH2B3	27863252	Sum basophil neutrophil counts	12q24.12	12	111446804	rs3184504	SH2B3	ATXN2, SH2B3	neutrophil count, basophil count
ENSG00000111252	SH2B3	27863252	Sum neutrophil eosinophil counts	12q24.12	12	111446804	rs3184504	SH2B3	ATXN2, SH2B3	neutrophil count, eosinophil count
ENSG00000111252	SH2B3	27863252	Platelet count	12q24.12	12	111446804	rs3184504	SH2B3	ATXN2, SH2B3	platelet count
ENSG00000111252	SH2B3	27863252	Platelet count	12q24.12	12	111447491	rs148636776	SH2B3	ATXN2, SH2B3	platelet count
ENSG00000111252	SH2B3	27863252	Plateletcrit	12q24.12	12	111446804	rs3184504	SH2B3	ATXN2, SH2B3	platelet crit
ENSG00000111252	SH2B3	27863252	Plateletcrit	12q24.12	12	111447491	rs148636776	SH2B3	ATXN2, SH2B3	platelet crit
ENSG00000111252	SH2B3	27863252	Reticulocyte count	12q24.12	12	111446804	rs3184504	SH2B3	ATXN2, SH2B3	reticulocyte count
ENSG00000111252	SH2B3	28017375	Hemoglobin levels	12q24.12	12	111446804	rs3184504	SH2B3	ATXN2, SH2B3	hemoglobin measurement
ENSG00000111252	SH2B3	28158719	White blood cell count (eosinophil)	12q24.12	12	111446804	rs3184504	NR	ATXN2, SH2B3	eosinophil count
ENSG00000111252	SH2B3	28628107	IgA levels	12q24.12	12	111446804	rs3184504	SH2B3	ATXN2, SH2B3	serum IgA measurement
ENSG00000111252	SH2B3	29875488	Blood protein levels	12q24.12	12	111446804	rs3184504	SH2B3	ATXN2, SH2B3	blood protein measurement
ENSG00000111252	SH2B3	30595370	Red blood cell count	12q24.12	12	111446804	rs3184504		ATXN2, SH2B3	erythrocyte count
ENSG00000111252	SH2B3	30595370	White blood cell count	12q24.12	12	111446804	rs3184504		ATXN2, SH2B3	leukocyte count
ENSG00000111252	SH2B3	31217584	Platelet count	12q24.12	12	111446804	rs3184504	NR	ATXN2, SH2B3	platelet count
ENSG00000111252	SH2B3	32327693	Hemoglobin levels	12q24.12	12	111446804	rs3184504	SH2B3	ATXN2, SH2B3	hemoglobin measurement
ENSG00000111252	SH2B3	32888493	Basophil count	12q24.12	12	111446804	rs3184504	NR	ATXN2, SH2B3	basophil count
ENSG00000111252	SH2B3	32888494	Basophil count	12q24.12	12	111446804	rs3184504	SH2B3	ATXN2, SH2B3	basophil count
ENSG00000111252	SH2B3	32888493	Basophil count	12q24.12	12	111446804	rs3184504	NR	ATXN2, SH2B3	basophil count
ENSG00000111252	SH2B3	32888494	Eosinophil counts	12q24.12	12	111446804	rs3184504	SH2B3	ATXN2, SH2B3	eosinophil count
ENSG00000111252	SH2B3	32888494	Red blood cell count	12q24.12	12	111446804	rs3184504	SH2B3	ATXN2, SH2B3	erythrocyte count
ENSG00000111252	SH2B3	32888494	Hematocrit	12q24.12	12	111446804	rs3184504	SH2B3	ATXN2, SH2B3	hematocrit
ENSG00000111252	SH2B3	32888494	Hematocrit	12q24.12	12	111447506	rs72650673	SH2B3	ATXN2, SH2B3	hematocrit
ENSG00000111252	SH2B3	32888494	Hemoglobin	12q24.12	12	111446804	rs3184504	SH2B3	ATXN2, SH2B3	hemoglobin measurement
ENSG00000111252	SH2B3	32888494	Hemoglobin	12q24.12	12	111447506	rs72650673	SH2B3	ATXN2, SH2B3	hemoglobin measurement
ENSG00000111252	SH2B3	32888494	White blood cell count	12q24.12	12	111446804	rs3184504	SH2B3	ATXN2, SH2B3	leukocyte count
ENSG00000111252	SH2B3	32888494	Lymphocyte counts	12q24.12	12	111446804	rs3184504	SH2B3	ATXN2, SH2B3	lymphocyte count
ENSG00000111252	SH2B3	32888493	Lymphocyte counts	12q24.12	12	111418869	rs78894077	NR	SH2B3	lymphocyte count
ENSG00000111252	SH2B3	32888493	Mean corpuscular hemoglobin	12q24.12	12	111433337	rs4766462	NR	SH2B3	mean corpuscular hemoglobin concentration
ENSG00000111252	SH2B3	32888493	Monocyte count	12q24.12	12	111446804	rs3184504	NR	ATXN2, SH2B3	monocyte count
ENSG00000111252	SH2B3	32888493	Monocyte count	12q24.12	12	111446804	rs3184504	NR	ATXN2, SH2B3	monocyte count
ENSG00000111252	SH2B3	32888494	Monocyte count	12q24.12	12	111446804	rs3184504	SH2B3	ATXN2, SH2B3	monocyte count
ENSG00000111252	SH2B3	32888494	Monocyte percentage of white cells	12q24.12	12	111407152	rs540639423	SH2B3	SH2B3	monocyte percentage of leukocytes
ENSG00000111252	SH2B3	32888494	Monocyte percentage of white cells	12q24.12	12	111447506	rs72650673	SH2B3	ATXN2, SH2B3	monocyte percentage of leukocytes
ENSG00000111252	SH2B3	32888493	White blood cell count	12q24.12	12	111446804	rs3184504	NR	ATXN2, SH2B3	myeloid white cell count
ENSG00000111252	SH2B3	32888493	White blood cell count	12q24.12	12	111446804	rs3184504	NR	ATXN2, SH2B3	myeloid white cell count
ENSG00000111252	SH2B3	32888493	Neutrophil count	12q24.12	12	111446804	rs3184504	NR	ATXN2, SH2B3	neutrophil count
ENSG00000111252	SH2B3	32888493	Neutrophil count	12q24.12	12	111446804	rs3184504	NR	ATXN2, SH2B3	neutrophil count
ENSG00000111252	SH2B3	32888494	Neutrophil count	12q24.12	12	111446804	rs3184504	SH2B3	ATXN2, SH2B3	neutrophil count
ENSG00000111252	SH2B3	32888494	Platelet distribution width	12q24.12	12	111406414	rs3742003	SH2B3	SH2B3	platelet component distribution width
ENSG00000111252	SH2B3	32888494	Platelet count	12q24.12	12	111446804	rs3184504	SH2B3	ATXN2, SH2B3	platelet count
ENSG00000111252	SH2B3	32888494	Plateletcrit	12q24.12	12	111446804	rs3184504	SH2B3	ATXN2, SH2B3	platelet crit
ENSG00000111252	SH2B3	32888494	Plateletcrit	12q24.12	12	111435363	rs2239196	SH2B3	SH2B3	platelet crit
ENSG00000111252	SH2B3	32888494	High light scatter reticulocyte count	12q24.12	12	111447506	rs72650673	SH2B3	ATXN2, SH2B3	reticulocyte count
ENSG00000111252	SH2B3	32888494	High light scatter reticulocyte count	12q24.12	12	111446804	rs3184504	SH2B3	ATXN2, SH2B3	reticulocyte count
ENSG00000111252	SH2B3	32888494	Reticulocyte count	12q24.12	12	111446804	rs3184504	SH2B3	ATXN2, SH2B3	reticulocyte count
ENSG00000111252	SH2B3	32888494	Reticulocyte count	12q24.12	12	111447506	rs72650673	SH2B3	ATXN2, SH2B3	reticulocyte count
ENSG00000111252	SH2B3	32888494	High light scatter reticulocyte percentage of red cells	12q24.12	12	111446804	rs3184504	SH2B3	ATXN2, SH2B3	reticulocyte measurement
ENSG00000111252	SH2B3	32888494	High light scatter reticulocyte percentage of red cells	12q24.12	12	111447506	rs72650673	SH2B3	ATXN2, SH2B3	reticulocyte measurement
ENSG00000111252	SH2B3	32888494	Immature fraction of reticulocytes	12q24.12	12	111446804	rs3184504	SH2B3	ATXN2, SH2B3	reticulocyte measurement
ENSG00000111252	SH2B3	32888494	Reticulocyte fraction of red cells	12q24.12	12	111446804	rs3184504	SH2B3	ATXN2, SH2B3	reticulocyte measurement
ENSG00000111252	SH2B3	32888494	Reticulocyte fraction of red cells	12q24.12	12	111447506	rs72650673	SH2B3	ATXN2, SH2B3	reticulocyte measurement
ENSG00000196660	SLC30A10	27863252	Reticulocyte count	1q41	1	219912855	rs5781151	SLC30A10	SLC30A10	reticulocyte count
ENSG00000196660	SLC30A10	27863252	Reticulocyte fraction of red cells	1q41	1	219912855	rs5781151	SLC30A10	SLC30A10	reticulocyte count
ENSG00000196660	SLC30A10	30595370	Mean corpuscular hemoglobin	1q41	1	219906686	rs1776029		SLC30A10	mean corpuscular hemoglobin
ENSG00000196660	SLC30A10	30595370	Red cell distribution width	1q41	1	219914705	rs2275707		SLC30A10	red blood cell distribution width
ENSG00000196660	SLC30A10	32888493	Red cell distribution width	1q41	1	219906686	rs1776029	NR	SLC30A10	red blood cell distribution width
ENSG00000196660	SLC30A10	32888493	Red cell distribution width	1q41	1	219906686	rs1776029	NR	SLC30A10	red blood cell distribution width
ENSG00000196660	SLC30A10	32888494	Red cell distribution width	1q41	1	219906550	rs10585105	SLC30A10	SLC30A10	red blood cell distribution width
ENSG00000196660	SLC30A10	32888494	High light scatter reticulocyte count	1q41	1	219920658	rs1776050	SLC30A10	SLC30A10	reticulocyte count
ENSG00000196660	SLC30A10	32888494	Reticulocyte count	1q41	1	219901684	rs10863511	SLC30A10	SLC30A10	reticulocyte count
ENSG00000196660	SLC30A10	32888494	Immature fraction of reticulocytes	1q41	1	219920658	rs1776050	SLC30A10	SLC30A10	reticulocyte measurement
ENSG00000196660	SLC30A10	32888494	High light scatter reticulocyte percentage of red cells	1q41	1	219920658	rs1776050	SLC30A10	SLC30A10	reticulocyte measurement
ENSG00000196660	SLC30A10	32888494	Reticulocyte fraction of red cells	1q41	1	219905486	rs2378331	SLC30A10	SLC30A10	reticulocyte measurement
ENSG00000177058	SLC38A9	32888493	White blood cell count	5q11.2	5	55634423	rs13156231	NR	SLC38A9	myeloid white cell count
ENSG00000109062	SLC9A3R1	27863252	Monocyte count	17q25.1	17	74766507	rs8064299	SLC9A3R1	SLC9A3R1	monocyte count
ENSG00000109062	SLC9A3R1	27863252	Monocyte percentage of white cells	17q25.1	17	74758785	rs12603194	SLC9A3R1	SLC9A3R1	monocyte percentage of leukocytes
ENSG00000109062	SLC9A3R1	32888494	White blood cell count	17q25.1	17	74762028	rs41282065	SLC9A3R1	SLC9A3R1	leukocyte count
ENSG00000109062	SLC9A3R1	32888494	White blood cell count	17q25.1	17	74763420	rs147104235	SLC9A3R1	SLC9A3R1	leukocyte count
ENSG00000109062	SLC9A3R1	32888494	Lymphocyte counts	17q25.1	17	74763420	rs147104235	SLC9A3R1	SLC9A3R1	lymphocyte count
ENSG00000109062	SLC9A3R1	32888494	Monocyte count	17q25.1	17	74763420	rs147104235	SLC9A3R1	SLC9A3R1	monocyte count
ENSG00000109062	SLC9A3R1	32888494	Monocyte percentage of white cells	17q25.1	17	74767659	rs745318	SLC9A3R1	SLC9A3R1	monocyte percentage of leukocytes
ENSG00000109062	SLC9A3R1	32888494	Neutrophil count	17q25.1	17	74763420	rs147104235	SLC9A3R1	SLC9A3R1	neutrophil count
ENSG00000109062	SLC9A3R1	32888493	Red cell distribution width	17q25.1	17	74756315	rs4789094	NR	SLC9A3R1	red blood cell distribution width
ENSG00000172845	SP3	32888493	Red cell distribution width	2q31.1	2	173886232	rs1567854	NR	SP3	red blood cell distribution width
ENSG00000172845	SP3	32888494	Red cell distribution width	2q31.1	2	173886232	rs1567854	AC106900.6	SP3	red blood cell distribution width
ENSG00000133710	SPINK5	30072576	Blood protein levels	5q32	5	148124994	rs2052536	SPINK5	AC011346.1, SPINK5	blood protein measurement
ENSG00000196284	SUPT3H	30595370	Red blood cell count	6p21.1	6	44840698	rs860741		SUPT3H	erythrocyte count
ENSG00000196284	SUPT3H	32888494	Lymphocyte counts	6p21.1	6	44824981	rs9395049	SUPT3H	SUPT3H, AL133334.1	lymphocyte count
ENSG00000196284	SUPT3H	32888494	Monocyte count	6p21.1	6	44824981	rs9395049	SUPT3H	SUPT3H, AL133334.1	monocyte count
ENSG00000198198	SZT2	32327693	Hemoglobin levels	1p34.2	1	43420823	rs2782643	SZT2	SZT2	hemoglobin measurement
ENSG00000198198	SZT2	32888493	Platelet count	1p34.2	1	43426606	rs576674585	NR	SZT2	platelet count
ENSG00000171914	TLN2	27863252	Reticulocyte count	15q22.2	15	62505765	rs780142	TLN2	TLN2	reticulocyte count
ENSG00000171914	TLN2	27863252	High light scatter reticulocyte count	15q22.2	15	62508256	rs812957	TLN2	TLN2	reticulocyte count
ENSG00000171914	TLN2	27863252	High light scatter reticulocyte count	15q22.2	15	62800701	rs35997243	TLN2	TLN2	reticulocyte count
ENSG00000171914	TLN2	27863252	Reticulocyte fraction of red cells	15q22.2	15	62505765	rs780142	TLN2	TLN2	reticulocyte count
ENSG00000171914	TLN2	27863252	High light scatter reticulocyte percentage of red cells	15q22.2	15	62508256	rs812957	TLN2	TLN2	reticulocyte count
ENSG00000171914	TLN2	27863252	High light scatter reticulocyte percentage of red cells	15q22.2	15	62800701	rs35997243	TLN2	TLN2	reticulocyte count
ENSG00000171914	TLN2	27863252	Immature fraction of reticulocytes	15q22.2	15	62560754	rs59191668	TLN2	TLN2	reticulocyte count
ENSG00000171914	TLN2	27863252	Immature fraction of reticulocytes	15q22.2	15	62787344	rs8041447	TLN2	TLN2	reticulocyte count
ENSG00000171914	TLN2	27863252	Immature fraction of reticulocytes	15q22.2	15	62800701	rs35997243	TLN2	TLN2	reticulocyte count
ENSG00000171914	TLN2	30595370	White blood cell count	15q22.2	15	62538505	rs990526		TLN2	leukocyte count
ENSG00000171914	TLN2	32888494	White blood cell count	15q22.2	15	62538505	rs990526	TLN2	TLN2	leukocyte count
ENSG00000171914	TLN2	32888494	Mean reticulocyte volume	15q22.2	15	62561886	rs2119696	TLN2	TLN2	mean reticulocyte volume
ENSG00000171914	TLN2	32888493	White blood cell count	15q22.2	15	62505765	rs780142	NR	TLN2	myeloid white cell count
ENSG00000171914	TLN2	32888493	White blood cell count	15q22.2	15	62506836	rs398474	NR	TLN2	myeloid white cell count
ENSG00000171914	TLN2	32888494	High light scatter reticulocyte count	15q22.2	15	62506836	rs398474	TLN2	TLN2	reticulocyte count
ENSG00000171914	TLN2	32888494	High light scatter reticulocyte count	15q22.2	15	62561886	rs2119696	TLN2	TLN2	reticulocyte count
ENSG00000171914	TLN2	32888494	High light scatter reticulocyte count	15q22.2	15	62800701	rs35997243	TLN2	TLN2	reticulocyte count
ENSG00000171914	TLN2	32888494	High light scatter reticulocyte count	15q22.2	15	62819540	rs3816988	TLN2	TLN2	reticulocyte count
ENSG00000171914	TLN2	32888494	Reticulocyte count	15q22.2	15	62490049	rs435964	TLN2	TLN2	reticulocyte count
ENSG00000171914	TLN2	32888494	Reticulocyte count	15q22.2	15	62735955	rs117618575	TLN2	TLN2	reticulocyte count
ENSG00000171914	TLN2	32888494	Immature fraction of reticulocytes	15q22.2	15	62520456	rs1822201	TLN2	TLN2	reticulocyte measurement
ENSG00000171914	TLN2	32888494	Immature fraction of reticulocytes	15q22.2	15	62800701	rs35997243	TLN2	TLN2	reticulocyte measurement
ENSG00000171914	TLN2	32888494	Immature fraction of reticulocytes	15q22.2	15	62819540	rs3816988	TLN2	TLN2	reticulocyte measurement
ENSG00000171914	TLN2	32888494	High light scatter reticulocyte percentage of red cells	15q22.2	15	62506836	rs398474	TLN2	TLN2	reticulocyte measurement
ENSG00000171914	TLN2	32888494	High light scatter reticulocyte percentage of red cells	15q22.2	15	62567908	rs2044062	TLN2	TLN2	reticulocyte measurement
ENSG00000171914	TLN2	32888494	High light scatter reticulocyte percentage of red cells	15q22.2	15	62800701	rs35997243	TLN2	TLN2	reticulocyte measurement
ENSG00000171914	TLN2	32888494	High light scatter reticulocyte percentage of red cells	15q22.2	15	62819540	rs3816988	TLN2	TLN2	reticulocyte measurement
ENSG00000171914	TLN2	32888494	Reticulocyte fraction of red cells	15q22.2	15	62490049	rs435964	TLN2	TLN2	reticulocyte measurement
ENSG00000121210	TMEM131L	27863252	Mean platelet volume	4q31.3	4	153536367	rs2014511	KIAA0922	TMEM131L	mean platelet volume
ENSG00000121210	TMEM131L	27863252	Platelet distribution width	4q31.3	4	153536367	rs2014511	KIAA0922	TMEM131L	platelet component distribution width
ENSG00000121210	TMEM131L	27863252	Reticulocyte fraction of red cells	4q31.3	4	153470288	rs10028187	KIAA0922	TMEM131L	reticulocyte count
ENSG00000121210	TMEM131L	27863252	High light scatter reticulocyte percentage of red cells	4q31.3	4	153470288	rs10028187	KIAA0922	TMEM131L	reticulocyte count
ENSG00000121210	TMEM131L	27863252	Reticulocyte count	4q31.3	4	153470288	rs10028187	KIAA0922	TMEM131L	reticulocyte count
ENSG00000121210	TMEM131L	32888494	Mean spheric corpuscular volume	4q31.3	4	153468634	rs4558856	KIAA0922	TMEM131L	mean corpuscular volume
ENSG00000121210	TMEM131L	32888494	Mean spheric corpuscular volume	4q31.3	4	153636464	rs34343821	KIAA0922	AC106865.2, TMEM131L	mean corpuscular volume
ENSG00000121210	TMEM131L	32888493	Mean platelet volume	4q31.3	4	153536367	rs2014511	NR	TMEM131L	mean platelet volume
ENSG00000121210	TMEM131L	32888493	Mean platelet volume	4q31.3	4	153536367	rs2014511	NR	TMEM131L	mean platelet volume
ENSG00000121210	TMEM131L	32888494	Mean platelet volume	4q31.3	4	153495266	rs10034572	KIAA0922	TMEM131L	mean platelet volume
ENSG00000121210	TMEM131L	32888494	Mean platelet volume	4q31.3	4	153535700	rs77074394	KIAA0922	TMEM131L	mean platelet volume
ENSG00000121210	TMEM131L	32888494	Mean reticulocyte volume	4q31.3	4	153636464	rs34343821	KIAA0922	AC106865.2, TMEM131L	mean reticulocyte volume
ENSG00000121210	TMEM131L	32888494	Platelet distribution width	4q31.3	4	153540162	rs139596721	KIAA0922	TMEM131L	platelet component distribution width
ENSG00000121210	TMEM131L	32888493	Platelet count	4q31.3	4	153535849	rs79403652	NR	TMEM131L	platelet count
ENSG00000121210	TMEM131L	32888493	Platelet count	4q31.3	4	153530526	rs6848819	NR	TMEM131L	platelet count
ENSG00000121210	TMEM131L	32888494	Platelet count	4q31.3	4	153540162	rs139596721	KIAA0922	TMEM131L	platelet count
ENSG00000121210	TMEM131L	32888494	Platelet count	4q31.3	4	153636464	rs34343821	KIAA0922	AC106865.2, TMEM131L	platelet count
ENSG00000121210	TMEM131L	32888494	Plateletcrit	4q31.3	4	153498419	rs13149756	KIAA0922	TMEM131L	platelet crit
ENSG00000121210	TMEM131L	32888494	Plateletcrit	4q31.3	4	153636464	rs34343821	KIAA0922	AC106865.2, TMEM131L	platelet crit
ENSG00000121210	TMEM131L	32888494	High light scatter reticulocyte count	4q31.3	4	153468466	rs5863049	KIAA0922	TMEM131L	reticulocyte count
ENSG00000121210	TMEM131L	32888494	Reticulocyte count	4q31.3	4	153636464	rs34343821	KIAA0922	AC106865.2, TMEM131L	reticulocyte count
ENSG00000121210	TMEM131L	32888494	High light scatter reticulocyte percentage of red cells	4q31.3	4	153468466	rs5863049	KIAA0922	TMEM131L	reticulocyte measurement
ENSG00000121210	TMEM131L	32888494	Reticulocyte fraction of red cells	4q31.3	4	153636464	rs34343821	KIAA0922	AC106865.2, TMEM131L	reticulocyte measurement
ENSG00000100354	TNRC6B	27863252	Mean corpuscular hemoglobin	22q13.1	22	40151561	rs386395438	TNRC6B	TNRC6B	mean corpuscular hemoglobin
ENSG00000100354	TNRC6B	27863252	Mean corpuscular volume	22q13.1	22	40196077	rs11301805	TNRC6B	TNRC6B	mean corpuscular volume
ENSG00000100354	TNRC6B	27863252	Neutrophil percentage of white cells	22q13.1	22	40291753	rs5757906	TNRC6B	TNRC6B	neutrophil percentage of leukocytes
ENSG00000100354	TNRC6B	30595370	Red blood cell count	22q13.1	22	40154101	rs9611279		TNRC6B	erythrocyte count
ENSG00000100354	TNRC6B	30595370	Mean corpuscular hemoglobin	22q13.1	22	40154103	rs3950173		TNRC6B	mean corpuscular hemoglobin
ENSG00000100354	TNRC6B	32888494	Red blood cell count	22q13.1	22	40294381	rs4820410	TNRC6B	TNRC6B	erythrocyte count
ENSG00000100354	TNRC6B	32888493	Hematocrit	22q13.1	22	40288056	rs6001864	NR	TNRC6B	hematocrit
ENSG00000100354	TNRC6B	32888493	Lymphocyte counts	22q13.1	22	40271992	rs880379	NR	TNRC6B	lymphocyte count
ENSG00000100354	TNRC6B	32888494	Mean corpuscular hemoglobin	22q13.1	22	40160443	rs4820405	TNRC6B	TNRC6B	mean corpuscular hemoglobin
ENSG00000100354	TNRC6B	32888493	Mean corpuscular hemoglobin	22q13.1	22	40203627	rs8137636	NR	TNRC6B	mean corpuscular hemoglobin concentration
ENSG00000100354	TNRC6B	32888493	Mean corpuscular hemoglobin	22q13.1	22	40195254	rs6001831	NR	TNRC6B	mean corpuscular hemoglobin concentration
ENSG00000100354	TNRC6B	32888493	Mean corpuscular volume	22q13.1	22	40195254	rs6001831	NR	TNRC6B	mean corpuscular volume
ENSG00000100354	TNRC6B	32888493	Mean corpuscular volume	22q13.1	22	40159989	rs11705370	NR	TNRC6B	mean corpuscular volume
ENSG00000100354	TNRC6B	32888494	Mean corpuscular volume	22q13.1	22	40189740	rs738450	TNRC6B	TNRC6B	mean corpuscular volume
ENSG00000100354	TNRC6B	32888493	Red blood cell count	22q13.1	22	40195254	rs6001831	NR	TNRC6B	red blood cell density measurement
ENSG00000100354	TNRC6B	32888493	Red blood cell count	22q13.1	22	40204483	rs6001834	NR	TNRC6B	red blood cell density measurement
ENSG00000100354	TNRC6B	32888494	Reticulocyte count	22q13.1	22	40236043	rs4821935	TNRC6B	TNRC6B	reticulocyte count
ENSG00000100354	TNRC6B	32888494	Immature fraction of reticulocytes	22q13.1	22	40207419	rs572740451	TNRC6B	TNRC6B	reticulocyte measurement
ENSG00000100354	TNRC6B	32888494	Reticulocyte fraction of red cells	22q13.1	22	40231055	rs138049	TNRC6B	TNRC6B	reticulocyte measurement
ENSG00000078687	TNRC6C	30595370	Red blood cell count	17q25.3	17	78015605	rs78059684		TNRC6C	erythrocyte count
ENSG00000137672	TRPC6	32888494	White blood cell count	11q22.1	11	101809556	rs78677343	TRPC6	TRPC6	leukocyte count
ENSG00000137672	TRPC6	32888493	White blood cell count	11q22.1	11	101809556	rs78677343	NR	TRPC6	myeloid white cell count
ENSG00000137672	TRPC6	32888493	White blood cell count	11q22.1	11	101809556	rs78677343	NR	TRPC6	myeloid white cell count
ENSG00000137672	TRPC6	32888493	Platelet count	11q22.1	11	101825018	rs11225024	NR	TRPC6	platelet count
ENSG00000137672	TRPC6	32888494	Plateletcrit	11q22.1	11	101825018	rs11225024	TRPC6	TRPC6	platelet crit
ENSG00000092445	TYRO3	30072576	Blood protein levels	15q15.1	15	41568500	rs2289743	TYRO3	TYRO3	blood protein measurement
ENSG00000110799	VWF	20231535	Factor VIII levels	12p13.31	12	6044368	rs1063856	VWF	VWF	factor VIII measurement
ENSG00000110799	VWF	20231535	vWF levels	12p13.31	12	6044348	rs1063857	VWF	VWF	von Willebrand factor measurement
ENSG00000110799	VWF	23267103	Coagulation factor levels	12p13.31	12	6044368	rs1063856	VWF	VWF	coagulation factor measurement
ENSG00000110799	VWF	26486471	Low vWF levels	12p13.31	12	6049879	rs216303	VWF	VWF	von Willebrand factor measurement
ENSG00000110799	VWF	27863252	Mean platelet volume	12p13.31	12	6019277	rs216311	VWF	VWF	mean platelet volume
ENSG00000110799	VWF	29875488	Blood protein levels	12p13.31	12	6019277	rs216311	VWF	VWF	blood protein measurement
ENSG00000110799	VWF	30072576	Blood protein levels	12p13.31	12	6043561	rs7308002	NR	VWF	blood protein measurement
ENSG00000110799	VWF	30072576	Blood protein levels	12p13.31	12	6043561	rs7308002	NR	VWF	blood protein measurement
ENSG00000110799	VWF	30586737	Factor VIII levels	12p13.31	12	6050980	rs11064010	VWF	VWF	factor VIII measurement
ENSG00000110799	VWF	30586737	Factor VIII levels	12p13.31	12	5961679	rs12423482	VWF	VWF	factor VIII measurement
ENSG00000110799	VWF	30586737	Factor VIII levels	12p13.31	12	5953728	rs57040304	VWF	VWF	factor VIII measurement
ENSG00000110799	VWF	30586737	Factor VIII levels	12p13.31	12	6051448	rs7135039	VWF	VWF	factor VIII measurement
ENSG00000110799	VWF	30586737	Factor VIII levels	12p13.31	12	6051448	rs7135039	VWF	VWF	factor VIII measurement
ENSG00000110799	VWF	30586737	Factor VIII levels	12p13.31	12	6044801	rs2238109	VWF	VWF	factor VIII measurement
ENSG00000110799	VWF	30586737	Factor VIII levels	12p13.31	12	6050980	rs11064010	VWF	VWF	factor VIII measurement
ENSG00000110799	VWF	30586737	Factor VIII levels	12p13.31	12	5961679	rs12423482	VWF	VWF	factor VIII measurement
ENSG00000110799	VWF	30586737	Factor VIII levels	12p13.31	12	5953728	rs57040304	VWF	VWF	factor VIII measurement
ENSG00000110799	VWF	30586737	vWF levels	12p13.31	12	6050980	rs11064010	VWF	VWF	von Willebrand factor measurement
ENSG00000110799	VWF	30586737	vWF levels	12p13.31	12	6116765	rs112814955	VWF	VWF	von Willebrand factor measurement
ENSG00000110799	VWF	30586737	vWF levels	12p13.31	12	6044801	rs2238109	VWF	VWF	von Willebrand factor measurement
ENSG00000110799	VWF	30586737	vWF levels	12p13.31	12	6048228	rs2283335	VWF	VWF	von Willebrand factor measurement
ENSG00000110799	VWF	30586737	vWF levels	12p13.31	12	6050980	rs11064010	VWF	VWF	von Willebrand factor measurement
ENSG00000110799	VWF	30586737	vWF levels	12p13.31	12	6116765	rs112814955	VWF	VWF	von Willebrand factor measurement
ENSG00000110799	VWF	30586737	vWF levels	12p13.31	12	6044801	rs2238109	VWF	VWF	von Willebrand factor measurement
ENSG00000110799	VWF	30586737	vWF levels	12p13.31	12	6048228	rs2283335	VWF	VWF	von Willebrand factor measurement
ENSG00000110799	VWF	32888494	Mean platelet volume	12p13.31	12	6019277	rs216311	VWF	VWF	mean platelet volume
ENSG00000110799	VWF	32888494	Mean platelet volume	12p13.31	12	6054972	rs79879554	VWF	VWF	mean platelet volume
ENSG00000110799	VWF	32888494	Platelet count	12p13.31	12	6019277	rs216311	VWF	VWF	platelet count
ENSG00000132970	WASF3	32888494	Platelet distribution width	13q12.13	13	26628442	rs36094398	WASF3-AS1, WASF3	WASF3-AS1, WASF3	platelet component distribution width
ENSG00000103091	WDR59	27989323	Interleukin-18 levels	16q23.1	16	74917616	rs143370787	NR	WDR59	interleukin 18 measurement
ENSG00000103091	WDR59	30595370	Eosinophil counts	16q23.1	16	74983615	rs113400434		WDR59	eosinophil count
ENSG00000188064	WNT7B	27863252	Red blood cell count	22q13.31	22	45968281	rs9330813	WNT7B	WNT7B	erythrocyte count
ENSG00000188064	WNT7B	27863252	Hematocrit	22q13.31	22	45968281	rs9330813	WNT7B	WNT7B	hematocrit
ENSG00000188064	WNT7B	30595370	Red blood cell count	22q13.31	22	45968281	rs9330813		WNT7B	erythrocyte count
ENSG00000188064	WNT7B	31900758	C-reactive protein levels	22q13.31	22	45967859	rs10453441	NR	WNT7B	C-reactive protein measurement
ENSG00000188064	WNT7B	32888494	Red blood cell count	22q13.31	22	45968311	rs9330814	WNT7B	WNT7B	erythrocyte count
ENSG00000188064	WNT7B	32888493	Hematocrit	22q13.31	22	45975199	rs73175081	NR	WNT7B	hematocrit
ENSG00000188064	WNT7B	32888493	Hematocrit	22q13.31	22	45968311	rs9330814	NR	WNT7B	hematocrit
ENSG00000188064	WNT7B	32888494	Hematocrit	22q13.31	22	45944760	rs10448576	WNT7B	WNT7B	hematocrit
ENSG00000188064	WNT7B	32888494	Hematocrit	22q13.31	22	45977088	rs75792643	WNT7B	WNT7B	hematocrit
ENSG00000188064	WNT7B	32888493	Hemoglobin concentration	22q13.31	22	45968281	rs9330813	NR	WNT7B	hemoglobin measurement
ENSG00000188064	WNT7B	32888493	Hemoglobin concentration	22q13.31	22	45975199	rs73175081	NR	WNT7B	hemoglobin measurement
ENSG00000188064	WNT7B	32888494	Hemoglobin	22q13.31	22	45977088	rs75792643	WNT7B	WNT7B	hemoglobin measurement
ENSG00000188064	WNT7B	32888493	Red blood cell count	22q13.31	22	45968311	rs9330814	NR	WNT7B	red blood cell density measurement
ENSG00000188064	WNT7B	32888493	Red blood cell count	22q13.31	22	45968311	rs9330814	NR	WNT7B	red blood cell density measurement
ENSG00000198373	WWP2	23146381	IgE levels	16q22.1	16	69796425	rs6499255	WWP2	WWP2	serum IgE measurement
ENSG00000198373	WWP2	29875488	Blood protein levels	16q22.1	16	69795260	rs148604553	NR	WWP2	blood protein measurement
ENSG00000198373	WWP2	30595370	Eosinophil counts	16q22.1	16	69844631	rs2173714		WWP2	eosinophil count
ENSG00000198373	WWP2	30595370	White blood cell count	16q22.1	16	69906458	rs11075747		WWP2	leukocyte count
ENSG00000198373	WWP2	32888494	Platelet count	16q22.1	16	69894243	rs539258868	WWP2	WWP2	platelet count
